# Supplementary material for: Genome-Wide Scan for Visceral Leishmaniasis in Mixed-Breed Dogs Identifies Candidate Genes Involved in T Helper Cells and Macrophage Signaling
Source: PLoS One. 2015 Sep 8;10(9):e0136749. doi: 10.1371/journal.pone.0136749 (PMC4562658; doi:10.1371/journal.pone.0136749)
Supplement: S1 File — (ZIP) [file pone.0136749.s001.zip]

Archive with 4 entries (4 files):
- data.bed
- data.bim
- data.fam
- phenotype.xls
