# Supplementary material for: Genome-Wide Scan for Visceral Leishmaniasis in Mixed-Breed Dogs Identifies Candidate Genes Involved in T Helper Cells and Macrophage Signaling
Source: PLoS One. 2015 Sep 8;10(9):e0136749. doi: 10.1371/journal.pone.0136749 (PMC4562658; doi:10.1371/journal.pone.0136749)
Supplement: S1 File — (ZIP) [file pone.0136749.s001.zip › data.bim]

1	BICF2G630707759	0	3014448	0	0
1	BICF2S2358127	0	3068620	0	B
1	BICF2P1173580	0	3079928	0	B
1	BICF2G630707846	0	3082514	0	0
1	BICF2G630707893	0	3176980	0	B
1	TIGRP2P175_rs8671583	0	3198886	0	B
1	BICF2P1383091	0	3212349	A	B
1	TIGRP2P259_rs8993730	0	3249189	B	A
1	BICF2P186608	0	3265742	0	A
1	BICF2G630707908	0	3273096	A	B
1	BICF2P706639	0	3286484	0	B
1	BICF2P563564	0	3307151	A	B
1	BICF2P574107	0	3319643	B	A
1	TIGRP2P277_rs8525603	0	3342947	B	A
1	BICF2G630707918	0	3347798	B	A
1	TIGRP2P286_rs8866509	0	3373252	A	B
1	BICF2P41862	0	3390151	A	B
1	BICF2P391650	0	3398480	A	B
1	BICF2S23060089	0	3409162	B	A
1	BICF2G630707932	0	3419624	B	A
1	BICF2P636188	0	3429727	A	B
1	BICF2P270452	0	3479162	B	A
1	BICF2P98519	0	3485761	B	A
1	BICF2P1377001	0	3496904	A	B
1	BICF2G630707957	0	3510865	A	B
1	BICF2P1240570	0	3519560	0	B
1	BICF2G630707961	0	3535126	A	B
1	BICF2P1282632	0	3573121	A	B
1	BICF2P1445404	0	3593878	A	B
1	BICF2G630707977	0	3602084	A	B
1	TIGRP2P340_rs9005494	0	3614089	B	A
1	BICF2G630707984	0	3639224	B	A
1	BICF2G630707991	0	3649882	B	A
1	BICF2G630708013	0	3675039	B	A
1	BICF2G630708020	0	3691446	B	A
1	BICF2G630708023	0	3699781	A	B
1	BICF2G630708027	0	3713883	A	B
1	BICF2G630708028	0	3717421	B	A
1	BICF2G630708032	0	3742409	B	A
1	BICF2P188815	0	3755361	B	A
1	BICF2G630708035	0	3767428	A	B
1	BICF2P1314682	0	3774289	0	B
1	BICF2P410099	0	3792387	A	B
1	BICF2P238696	0	3804342	B	A
1	BICF2P725108	0	3813938	0	B
1	BICF2P1124921	0	3824538	A	B
1	BICF2G630708037	0	3834696	A	B
1	BICF2P884661	0	3842529	B	A
1	BICF2G630708039	0	3862779	A	B
1	BICF2P1357045	0	3869151	A	B
1	BICF2P466666	0	3876146	B	A
1	BICF2P646761	0	3891091	A	B
1	BICF2G630708043	0	3897610	A	B
1	BICF2P1404670	0	3898925	B	A
1	BICF2P615194	0	3914330	A	B
1	BICF2P1178503	0	3923133	B	A
1	BICF2G630708049	0	3946426	A	B
1	BICF2P970528	0	3965253	A	B
1	BICF2P303607	0	3970126	B	A
1	BICF2G630708053	0	3979133	A	B
1	BICF2P972673	0	3999542	B	A
1	BICF2P195485	0	4002991	A	B
1	BICF2P987431	0	4013998	B	A
1	BICF2P742102	0	4034968	B	A
1	BICF2P1104224	0	4040061	B	A
1	BICF2P1392290	0	4040549	0	B
1	BICF2P1277518	0	4052612	B	A
1	BICF2P1277519	0	4053641	B	A
1	BICF2G630708061	0	4066866	B	A
1	BICF2P1065496	0	4078131	A	B
1	BICF2P1032299	0	4088263	B	A
1	BICF2G630708083	0	4105092	B	A
1	BICF2G630708099	0	4114886	A	B
1	BICF2P112561	0	4117090	A	B
1	BICF2P760763	0	4136306	B	A
1	BICF2G630708105	0	4140794	0	A
1	BICF2G630708106	0	4152087	A	B
1	BICF2G630708109	0	4168585	A	B
1	BICF2G630708111	0	4182277	B	A
1	BICF2P966356	0	4186835	0	B
1	BICF2P62696	0	4202813	0	B
1	BICF2G630708113	0	4218652	A	B
1	BICF2P664451	0	4226313	0	B
1	BICF2P1028616	0	4240738	0	A
1	G3f65S308	0	4277986	0	A
1	BICF2G630708125	0	4321002	A	B
1	BICF2G630708127	0	4329966	A	B
1	TIGRP2P381_rs9099336	0	4358305	0	A
1	BICF2G630708129	0	4365297	A	B
1	BICF2G630708133	0	4379674	A	B
1	BICF2G630708142	0	4388716	B	A
1	BICF2G630708148	0	4404304	A	B
1	BICF2G630708152	0	4408010	B	A
1	BICF2G630708156	0	4417792	A	B
1	BICF2G630708163	0	4434301	A	B
1	TIGRP2P384_rs8812156	0	4442049	0	B
1	BICF2G630708165	0	4452839	A	B
1	BICF2G630708166	0	4464526	B	A
1	BICF2P1442152	0	4476686	A	B
1	BICF2G630708170	0	4491195	A	B
1	BICF2G630708173	0	4503308	A	B
1	BICF2G630708176	0	4513468	A	B
1	BICF2S23217029	0	4522289	A	B
1	BICF2G630708179	0	4535506	B	A
1	BICF2G630708182	0	4548585	A	B
1	BICF2G630708183	0	4560172	A	B
1	BICF2G630708185	0	4566477	B	A
1	BICF2G630708186	0	4582240	B	A
1	BICF2P1154406	0	4598583	A	B
1	BICF2P247436	0	4605610	A	B
1	BICF2P562192	0	4612621	A	B
1	BICF2G630708190	0	4626713	B	A
1	BICF2G630708194	0	4637254	A	B
1	BICF2G630708195	0	4647257	B	A
1	BICF2P790583	0	4663563	A	B
1	BICF2G630708204	0	4680316	B	A
1	BICF2G630708205	0	4682680	A	B
1	BICF2G630708207	0	4694180	A	B
1	BICF2G630708209	0	4704577	A	B
1	BICF2G630708211	0	4726432	B	A
1	BICF2P207208	0	4732479	A	B
1	BICF2G630708213	0	4740975	A	B
1	BICF2G630708216	0	4756343	A	B
1	BICF2P741303	0	4763962	A	B
1	BICF2P726575	0	4783869	A	B
1	BICF2P929768	0	4789317	B	A
1	BICF2P406037	0	4790991	A	B
1	BICF2P247108	0	4800176	A	B
1	BICF2P804826	0	4814941	A	B
1	BICF2P988306	0	4823014	B	A
1	BICF2P1423638	0	4833001	B	A
1	BICF2P180743	0	4842799	A	B
1	TIGRP2P391_rs9069252	0	4854300	0	B
1	BICF2G630708220	0	4873362	A	B
1	BICF2P1413903	0	4877884	B	A
1	BICF2G630708221	0	4892891	B	A
1	BICF2P814595	0	4900098	A	B
1	BICF2G630708225	0	4920539	A	B
1	BICF2G630708226	0	4931044	A	B
1	BICF2G630708227	0	4939937	A	B
1	BICF2P102820	0	4945795	0	B
1	BICF2G630708229	0	4972334	B	A
1	BICF2G630708230	0	4989300	B	A
1	TIGRP2P396_rs9152464	0	5012861	0	B
1	BICF2G630708232	0	5019857	A	B
1	BICF2P1092470	0	5025954	A	B
1	BICF2G630708235	0	5042622	A	B
1	BICF2P168065	0	5052084	A	B
1	BICF2P831807	0	5071181	B	A
1	BICF2P1148238	0	5082060	A	B
1	BICF2S23551233	0	5084065	B	A
1	TIGRP2P401_rs8846599	0	5096170	A	B
1	BICF2G630708238	0	5106097	B	A
1	TIGRP2P405_rs9045167	0	5119097	0	B
1	BICF2G630708240	0	5142396	B	A
1	BICF2P940931	0	5155249	0	A
1	BICF2G630708242	0	5167219	A	B
1	TIGRP2P2613_rs9126421	0	5178167	B	A
1	BICF2P1167646	0	5194373	A	B
1	BICF2P515422	0	5198763	A	B
1	BICF2S2364686	0	5210853	A	B
1	BICF2G630708246	0	5231127	A	B
1	BICF2G630708247	0	5242859	B	A
1	TIGRP2P2621_rs9174004	0	5248914	A	B
1	BICF2P1148079	0	5262066	A	B
1	TIGRP2P2627_rs8593091	0	5280216	A	B
1	BICF2G630708249	0	5292017	A	B
1	BICF2P1336950	0	5304209	B	A
1	BICF2G630708251	0	5324297	A	B
1	BICF2P1316503	0	5330883	A	B
1	BICF2G630708253	0	5337514	A	B
1	BICF2S23545226	0	5349867	B	A
1	BICF2P552194	0	5364619	B	A
1	BICF2P627157	0	5379038	A	B
1	BICF2S22956053	0	5386051	B	A
1	BICF2G630708254	0	5394463	A	B
1	BICF2G630708265	0	5409783	B	A
1	BICF2G630708271	0	5416617	A	B
1	BICF2G630708286	0	5429293	B	A
1	BICF2G630708296	0	5441476	A	B
1	BICF2G630708300	0	5460581	B	A
1	BICF2S2335694	0	5486675	B	A
1	BICF2P551656	0	5503003	B	A
1	BICF2P1451246	0	5509792	B	A
1	BICF2G630708304	0	5525854	A	B
1	BICF2S23128209	0	5537738	0	B
1	TIGRP2P2671_rs8596160	0	5552199	A	B
1	BICF2G630708306	0	5559116	0	A
1	BICF2G630708307	0	5581879	A	B
1	BICF2G630708309	0	5611048	A	B
1	BICF2G630708310	0	5617065	A	B
1	BICF2G630708312	0	5627407	0	B
1	BICF2G630708315	0	5636756	B	A
1	BICF2G630708316	0	5656384	B	A
1	TIGRP2P2672_rs9013378	0	5663465	0	A
1	BICF2G630708318	0	5674886	B	A
1	BICF2P270373	0	5683939	0	A
1	BICF2G630708319	0	5694181	A	B
1	BICF2P1034908	0	5720473	0	A
1	BICF2G630708321	0	5729345	A	B
1	BICF2P952367	0	5742594	0	B
1	BICF2G630708323	0	5752560	0	B
1	BICF2P1194303	0	5763608	0	B
1	BICF2P870035	0	5816671	B	A
1	BICF2S23635612	0	5844732	0	A
1	BICF2G630708326	0	5853898	A	B
1	BICF2G630708328	0	5867018	A	B
1	BICF2P279909	0	5878297	0	B
1	BICF2G630708330	0	5899510	A	B
1	BICF2G630708332	0	5933470	A	B
1	BICF2P1085054	0	5949989	B	A
1	BICF2S2414000	0	5958820	0	B
1	BICF2P307736	0	5982767	0	B
1	BICF2G630708333	0	6001914	A	B
1	BICF2P966312	0	6007123	A	B
1	BICF2P605293	0	6018182	0	A
1	BICF2G630708339	0	6043401	A	B
1	BICF2S239112	0	6049694	0	B
1	BICF2G630708341	0	6093818	A	B
1	BICF2P1464474	0	6112789	A	B
1	TIGRP2P2684_rs8604610	0	6128933	A	B
1	BICF2G630708342	0	6130880	A	B
1	BICF2P1382039	0	6149944	B	A
1	BICF2P562904	0	6163669	B	A
1	BICF2G630708344	0	6167902	A	B
1	BICF2G630708346	0	6196040	A	B
1	BICF2P1090882	0	6202065	B	A
1	TIGRP2P2688_rs8722583	0	6245601	A	B
1	BICF2P743012	0	6259531	0	A
1	BICF2P91832	0	6275660	B	A
1	BICF2P545866	0	6288097	0	B
1	TIGRP2P2690_rs9195750	0	6310474	A	B
1	BICF2P396988	0	6316146	0	B
1	TIGRP2P2693_rs9078389	0	6328418	0	B
1	BICF2P1097647	0	6343123	0	A
1	BICF2P813346	0	6350965	0	A
1	BICF2S23912960	0	6361503	0	0
1	TIGRP2P2694_rs9074880	0	6376327	A	B
1	BICF2P186872	0	6390613	0	B
1	BICF2P297203	0	6397610	0	B
1	BICF2G630708353	0	6421223	B	A
1	BICF2S23512188	0	6429838	B	A
1	BICF2P355654	0	6448929	0	A
1	BICF2G630708355	0	6460117	A	B
1	BICF2G630708356	0	6471975	A	B
1	BICF2P389287	0	6482453	A	B
1	BICF2S23349063	0	6486125	A	B
1	BICF2G630708358	0	6515163	B	A
1	BICF2G630708359	0	6522016	A	B
1	G5f54S91	0	6558269	A	B
1	BICF2G630708362	0	6589388	A	B
1	BICF2G630708363	0	6599828	A	B
1	G6f32S60	0	6620867	0	B
1	BICF2G630708367	0	6641602	A	B
1	BICF2S23763002	0	6669016	A	B
1	BICF2G630708371	0	6670039	0	B
1	BICF2P312980	0	6684217	0	B
1	BICF2P590289	0	6698869	A	B
1	BICF2G630708374	0	6725895	A	B
1	TIGRP2P2702_rs8768645	0	6762267	A	B
1	BICF2P232247	0	6780390	A	B
1	BICF2G630708377	0	6798349	A	B
1	BICF2P555674	0	6829730	A	B
1	BICF2P1160722	0	6840010	0	A
1	TIGRP2P2710_rs9134620	0	6844263	A	B
1	BICF2P132796	0	6859096	0	B
1	BICF2P333055	0	6876894	A	B
1	BICF2G630708380	0	6891857	B	A
1	BICF2P1040233	0	6909910	0	B
1	BICF2P1148306	0	6931354	0	B
1	BICF2S23541136	0	6948374	A	B
1	BICF2G630708384	0	6964428	A	B
1	BICF2P322145	0	6966253	B	A
1	BICF2P194479	0	6969190	B	A
1	BICF2P853468	0	6992021	A	B
1	BICF2P298830	0	7012016	A	B
1	BICF2S2299080	0	7023193	B	A
1	BICF2P53930	0	7034600	B	A
1	BICF2P122934	0	7046276	B	A
1	BICF2P1246652	0	7052859	B	A
1	BICF2P1411877	0	7063307	B	A
1	TIGRP2P2748_rs9156364	0	7080949	A	B
1	TIGRP2P2751_rs8733852	0	7092036	B	A
1	BICF2P1398229	0	7101292	B	A
1	TIGRP2P2771_rs8977945	0	7118224	0	B
1	BICF2P637675	0	7122417	A	B
1	TIGRP2P2774_rs8786396	0	7135904	A	B
1	BICF2G630708391	0	7143545	A	B
1	BICF2P1426220	0	7158820	B	A
1	BICF2P675305	0	7174154	A	B
1	BICF2P675307	0	7176515	B	A
1	BICF2P1141510	0	7196841	0	0
1	BICF2G630708396	0	7206152	B	A
1	BICF2G630708397	0	7212407	B	A
1	BICF2P211382	0	7228804	B	A
1	BICF2G630708403	0	7241168	B	A
1	BICF2G630708405	0	7247126	A	B
1	TIGRP2P2780_rs8499983	0	7266122	A	B
1	BICF2G630708412	0	7274038	A	B
1	BICF2G630708417	0	7285492	B	A
1	BICF2P1283109	0	7307484	A	B
1	BICF2P244730	0	7314366	0	B
1	BICF2G630708422	0	7363292	B	A
1	BICF2G630708423	0	7373455	A	B
1	BICF2G630708424	0	7391997	B	A
1	BICF2G630708426	0	7403408	A	B
1	BICF2P28788	0	7412593	A	B
1	BICF2P1255280	0	7427961	A	B
1	BICF2P193824	0	7435003	0	A
1	BICF2P1469700	0	7451884	B	A
1	TIGRP2P2790_rs8527730	0	7461216	A	B
1	BICF2P922651	0	7471828	A	B
1	BICF2P1208544	0	7477002	B	A
1	BICF2P636148	0	7487312	A	B
1	BICF2P313176	0	7501259	B	A
1	TIGRP2P2811_rs8846449	0	7520797	0	A
1	TIGRP2P2813_rs8765556	0	7524846	A	B
1	BICF2P1444153	0	7536570	B	A
1	BICF2G630708433	0	7561942	A	B
1	BICF2P370160	0	7577154	B	A
1	BICF2P205074	0	7582839	0	B
1	TIGRP2P2820_rs9091359	0	7592712	A	B
1	TIGRP2P2822_rs8922524	0	7602641	B	A
1	TIGRP2P2827_rs8548812	0	7629987	B	A
1	BICF2P429986	0	7637887	0	0
1	BICF2P21025	0	7662030	0	A
1	BICF2P659809	0	7673108	B	A
1	BICF2P17392	0	7682367	B	A
1	BICF2P252167	0	7702603	A	B
1	BICF2P487841	0	7713467	A	B
1	BICF2P477485	0	7726930	A	B
1	TIGRP2P2846_rs8786031	0	7728653	A	B
1	BICF2P1297269	0	7750101	A	B
1	TIGRP2P2853_rs9056630	0	7759234	A	B
1	BICF2S23640275	0	7766134	A	B
1	BICF2P297634	0	7795698	0	A
1	BICF2P409300	0	7806572	0	B
1	BICF2P547987	0	7811190	A	B
1	BICF2G630708438	0	7822336	A	B
1	TIGRP2P2869_rs8779374	0	7838159	A	B
1	TIGRP2P2872_rs9084445	0	7849146	0	A
1	BICF2P629022	0	7860557	0	A
1	BICF2P146323	0	7880699	A	B
1	BICF2P931405	0	7888709	A	B
1	BICF2P572263	0	7894866	B	A
1	BICF2P1275198	0	7902774	A	B
1	BICF2S2339476	0	7913699	B	A
1	BICF2P1031026	0	7930731	B	A
1	BICF2P986184	0	7940968	B	A
1	BICF2G630708462	0	7944070	A	B
1	BICF2G630708467	0	7953685	A	B
1	TIGRP2P2903_rs9014550	0	7959010	B	A
1	BICF2P900574	0	7975744	A	B
1	TIGRP2P2911_rs8936096	0	7981067	A	B
1	BICF2G630708548	0	8007867	B	A
1	BICF2G630708568	0	8015610	A	B
1	BICF2G630708570	0	8017865	A	B
1	BICF2G630708586	0	8028486	A	B
1	BICF2G630708598	0	8045833	B	A
1	BICF2S23423243	0	8060911	A	B
1	BICF2G630708623	0	8068358	B	A
1	BICF2G630708633	0	8075592	A	B
1	BICF2G630708647	0	8093725	A	B
1	BICF2G630708656	0	8096423	A	B
1	BICF2G630708685	0	8111501	A	B
1	BICF2P1044618	0	8124410	A	B
1	BICF2P934097	0	8130512	B	A
1	BICF2P1405933	0	8143284	A	B
1	BICF2P1002529	0	8158421	A	B
1	BICF2P1244955	0	8161644	A	B
1	BICF2P607260	0	8198544	A	B
1	TIGRP2P2955_rs8986818	0	8212845	B	A
1	BICF2P123491	0	8227818	A	B
1	TIGRP2P2962_rs8537173	0	8246181	A	B
1	TIGRP2P2964_rs9157697	0	8259065	A	B
1	TIGRP2P2975_rs9102742	0	8289441	A	B
1	BICF2P369261	0	8289587	B	A
1	TIGRP2P2985_rs9123662	0	8311242	A	B
1	TIGRP2P2986_rs9000637	0	8324579	B	A
1	TIGRP2P2987_rs9029815	0	8326446	B	A
1	BICF2P166510	0	8346022	B	A
1	BICF2S23650932	0	8357036	0	A
1	BICF2G630708702	0	8362726	B	A
1	BICF2P1191617	0	8396040	B	A
1	BICF2P1437031	0	8410692	A	B
1	TIGRP2P3063_rs9092981	0	8421632	A	B
1	BICF2P392799	0	8421805	B	A
1	BICF2P1197476	0	8433219	B	A
1	BICF2S23010713	0	8442450	B	A
1	BICF2P1000997	0	8453986	A	B
1	BICF2S23018913	0	8472806	A	B
1	BICF2S23649906	0	8478299	B	A
1	BICF2P1170347	0	8487343	B	A
1	BICF2G630708719	0	8498630	A	B
1	BICF2P1290808	0	8512922	A	B
1	TIGRP2P3107_rs9178643	0	8524222	B	A
1	BICF2P261197	0	8539953	0	B
1	TIGRP2P3119_rs8958362	0	8548964	B	A
1	BICF2G630708731	0	8562833	B	A
1	BICF2P981825	0	8569384	B	A
1	BICF2S23321919	0	8580386	A	B
1	BICF2G630708743	0	8590748	A	B
1	BICF2G630708759	0	8602019	A	B
1	BICF2P1435982	0	8621052	B	A
1	BICF2P501260	0	8625879	A	B
1	BICF2G630708800	0	8642775	A	B
1	BICF2G630708810	0	8649169	A	B
1	BICF2G630708857	0	8670621	B	A
1	BICF2G630708864	0	8674939	A	B
1	BICF2G630708903	0	8695007	A	B
1	BICF2P1391960	0	8709384	A	B
1	BICF2P639682	0	8722224	B	A
1	BICF2G630708914	0	8750203	A	B
1	TIGRP2P3174_rs8880071	0	8752010	B	A
1	BICF2P700139	0	8771828	0	A
1	BICF2S2295154	0	8783039	B	A
1	BICF2P916853	0	8789234	B	A
1	BICF2P191726	0	8799060	B	A
1	BICF2P103696	0	8811465	A	B
1	BICF2P142733	0	8821929	A	B
1	BICF2S22948201	0	8840643	A	B
1	BICF2S23247539	0	8847742	A	B
1	BICF2S22924252	0	8863181	A	B
1	BICF2G630708925	0	8875786	B	A
1	BICF2P550202	0	8892028	0	B
1	BICF2G630708927	0	8907631	0	A
1	BICF2G630708932	0	8927111	0	B
1	BICF2S2455096	0	8942096	0	B
1	BICF2P239737	0	8951548	0	B
1	BICF2P616849	0	8974300	0	A
1	BICF2S22934599	0	9006595	A	B
1	BICF2S23626182	0	9024048	B	A
1	BICF2G630708937	0	9031691	A	B
1	BICF2G630708939	0	9043732	A	B
1	BICF2G630708947	0	9055335	A	B
1	BICF2G630708972	0	9072728	B	A
1	BICF2G630708979	0	9076341	B	A
1	BICF2G630708983	0	9086282	0	B
1	BICF2G630709003	0	9099284	A	B
1	BICF2G630709018	0	9111004	A	B
1	BICF2G630709032	0	9125799	0	A
1	BICF2G630709037	0	9131575	A	B
1	BICF2S23426245	0	9143080	B	A
1	BICF2G630709054	0	9157997	B	A
1	BICF2S23328319	0	9165580	B	A
1	BICF2G630709073	0	9178695	B	A
1	BICF2G630709089	0	9192013	B	A
1	BICF2G630709098	0	9201932	B	A
1	BICF2P1178165	0	9212708	B	A
1	BICF2G630709129	0	9222023	A	B
1	BICF2G630709132	0	9228142	A	B
1	BICF2G630709141	0	9236089	0	A
1	BICF2G630709156	0	9252750	0	A
1	BICF2G630709159	0	9266777	B	A
1	BICF2G630709168	0	9274352	B	A
1	BICF2P1386889	0	9286275	A	B
1	BICF2G630709186	0	9300531	A	B
1	BICF2G630709207	0	9307883	A	B
1	BICF2G630709224	0	9318600	A	B
1	BICF2G630709232	0	9328042	A	B
1	BICF2G630709237	0	9355961	B	A
1	BICF2G630709239	0	9362125	A	B
1	BICF2G630709261	0	9373395	A	B
1	BICF2G630709270	0	9382713	B	A
1	BICF2G630709271	0	9385766	0	B
1	BICF2P695321	0	9398927	A	B
1	BICF2S22920299	0	9408382	A	B
1	TIGRP2P3185_rs8939223	0	9422157	0	B
1	BICF2S23238022	0	9430500	B	A
1	BICF2G630709295	0	9450263	B	A
1	BICF2G630709312	0	9457144	B	A
1	BICF2G630709354	0	9469172	A	B
1	BICF2G630709364	0	9477556	A	B
1	BICF2G630709388	0	9493216	A	B
1	BICF2G630709415	0	9499634	B	A
1	BICF2G630709424	0	9515661	B	A
1	BICF2G630709429	0	9523305	B	A
1	BICF2P351258	0	9542476	B	A
1	BICF2S23051653	0	9554639	B	A
1	BICF2G630709448	0	9557486	B	A
1	BICF2G630709459	0	9570881	B	A
1	BICF2P106739	0	9584385	B	A
1	BICF2G630709466	0	9598177	A	B
1	BICF2P301383	0	9617017	B	A
1	BICF2P341516	0	9630999	B	A
1	BICF2P634226	0	9639239	B	A
1	BICF2S2419359	0	9651857	A	B
1	BICF2S23644235	0	9671471	B	A
1	BICF2P664793	0	9678479	B	A
1	BICF2G630709471	0	9687839	B	A
1	BICF2P984968	0	9696621	A	B
1	BICF2S22959180	0	9713886	A	B
1	BICF2P219758	0	9724916	B	A
1	BICF2P637832	0	9739672	A	B
1	BICF2S2341214	0	9740706	B	A
1	BICF2P316060	0	9758021	0	B
1	BICF2P370100	0	9790815	B	A
1	BICF2S23111960	0	9800516	B	A
1	BICF2P249364	0	9817313	0	B
1	BICF2G630709473	0	9829185	B	A
1	BICF2G630709489	0	9848149	B	A
1	BICF2G630709492	0	9858871	B	A
1	BICF2G630709495	0	9868592	A	B
1	BICF2G630709499	0	9882489	B	A
1	BICF2G630709507	0	9895292	B	A
1	BICF2G630709519	0	9902320	A	B
1	BICF2S23628196	0	9916243	A	B
1	BICF2G630709527	0	9935983	A	B
1	BICF2G630709528	0	9958486	B	A
1	BICF2G630709529	0	9967206	B	A
1	BICF2S2459826	0	9999566	B	A
1	BICF2S23138952	0	10023362	A	B
1	BICF2G630709551	0	10040751	A	B
1	BICF2G630709573	0	10053568	B	A
1	BICF2S23316675	0	10078419	B	A
1	BICF2P390418	0	10123408	0	A
1	BICF2S23321805	0	10146560	A	B
1	G8f60S185	0	10178963	A	B
1	BICF2P432048	0	10206310	0	B
1	BICF2P446257	0	10224826	0	A
1	G9f34S190	0	10261556	A	B
1	BICF2G630709606	0	10284209	B	A
1	BICF2G630709608	0	10339677	B	A
1	BICF2G630709610	0	10366680	A	B
1	BICF2P211596	0	10377449	0	A
1	BICF2P1043412	0	10393197	0	A
1	BICF2P135020	0	10396608	A	B
1	BICF2G630709612	0	10424493	A	B
1	G10f28S352	0	10452249	0	B
1	BICF2P165299	0	10474534	0	B
1	BICF2G630709614	0	10485101	B	A
1	BICF2G630709643	0	10495543	A	B
1	TIGRP2P7617_rs8786139	0	10508366	B	A
1	BICF2G630709680	0	10516408	B	A
1	BICF2G630709740	0	10554907	A	B
1	BICF2G630709745	0	10557129	B	A
1	BICF2P1254836	0	10574161	A	B
1	BICF2P1453557	0	10581494	A	B
1	BICF2P1062287	0	10594948	B	A
1	TIGRP2P7630_rs8762847	0	10603205	0	A
1	BICF2S23543570	0	10621180	B	A
1	BICF2G630709757	0	10638224	B	A
1	BICF2S2415988	0	10659880	0	A
1	BICF2G630709759	0	10660673	B	A
1	BICF2P126906	0	10672589	0	B
1	BICF2G630709761	0	10701703	B	A
1	BICF2P799026	0	10710155	B	A
1	BICF2P772650	0	10723680	B	A
1	BICF2P151356	0	10732359	A	B
1	BICF2P649174	0	10743155	A	B
1	BICF2G630709769	0	10772352	B	A
1	BICF2G630709791	0	10788643	B	A
1	BICF2P650447	0	10799479	0	B
1	TIGRP2P7647_rs8616698	0	10816676	A	B
1	TIGRP2P7659_rs8795592	0	10823853	B	A
1	BICF2P657448	0	10834825	A	B
1	BICF2P970266	0	10841585	A	B
1	BICF2P1147267	0	10847751	A	B
1	TIGRP2P7695_rs9059427	0	10867168	A	B
1	BICF2P1339554	0	10868253	B	A
1	BICF2G630709797	0	10886695	A	B
1	BICF2G630709805	0	10893437	A	B
1	BICF2G630709810	0	10901555	A	B
1	BICF2G630709825	0	10912504	B	A
1	BICF2G630709833	0	10918480	A	B
1	BICF2G630709842	0	10928003	A	B
1	BICF2G630709860	0	10937977	B	A
1	BICF2S22918173	0	10950506	B	A
1	BICF2P555245	0	10963511	B	A
1	BICF2P555243	0	10963960	B	A
1	BICF2G630709868	0	10972695	A	B
1	TIGRP2P7756_rs9025801	0	10982735	A	B
1	BICF2P533944	0	10982776	B	A
1	BICF2G630709873	0	11004758	B	A
1	BICF2P18236	0	11010014	A	B
1	BICF2G630709904	0	11025688	B	A
1	BICF2G630709926	0	11035818	B	A
1	BICF2G630709937	0	11047381	B	A
1	TIGRP2P7766_rs9177075	0	11050973	A	B
1	BICF2S23444329	0	11057446	B	A
1	TIGRP2P7768_rs9243118	0	11063497	A	B
1	BICF2S2337757	0	11076053	A	B
1	BICF2S23742583	0	11087719	B	A
1	BICF2G630709989	0	11098350	B	A
1	BICF2G630710011	0	11114952	B	A
1	BICF2G630710017	0	11120751	B	A
1	BICF2P112313	0	11133843	B	A
1	BICF2P1068759	0	11146375	A	B
1	BICF2G630710036	0	11168039	A	B
1	BICF2G630710043	0	11209162	B	A
1	BICF2P785250	0	11238240	A	B
1	BICF2P1131131	0	11255981	A	B
1	BICF2G630710048	0	11271212	A	B
1	BICF2G630710049	0	11282753	A	B
1	BICF2P1430778	0	11293683	B	A
1	BICF2P1162469	0	11311739	0	B
1	BICF2G630710050	0	11323990	A	B
1	BICF2P1213203	0	11331519	A	B
1	BICF2P954170	0	11339989	A	B
1	BICF2G630710064	0	11355494	B	A
1	TIGRP2P7835_rs8513842	0	11372229	A	B
1	TIGRP2P7837_rs8513845	0	11373830	A	B
1	BICF2P332231	0	11376955	A	B
1	TIGRP2P7842_rs9090892	0	11392832	A	B
1	TIGRP2P7844_rs8971131	0	11396829	B	A
1	BICF2G630710100	0	11413489	A	B
1	BICF2P290232	0	11425400	0	B
1	BICF2S2361515	0	11432658	A	B
1	BICF2G630710102	0	11445692	B	A
1	BICF2G630710121	0	11457684	A	B
1	BICF2G630710133	0	11466318	A	B
1	BICF2G630710183	0	11488645	B	A
1	BICF2G630710210	0	11500130	A	B
1	BICF2G630710243	0	11517353	A	B
1	BICF2P997453	0	11525387	0	B
1	BICF2G630710247	0	11535150	A	B
1	BICF2S23227425	0	11549335	A	B
1	BICF2G630710270	0	11564310	B	A
1	BICF2G630710286	0	11575923	A	B
1	BICF2G630710327	0	11597660	A	B
1	BICF2P230315	0	11606729	A	B
1	BICF2G630710345	0	11615996	A	B
1	BICF2G630710368	0	11632700	B	A
1	BICF2G630710409	0	11649486	A	B
1	BICF2G630710410	0	11650408	B	A
1	BICF2G630710433	0	11661350	A	B
1	BICF2P801590	0	11682287	B	A
1	BICF2P1476	0	11700116	A	B
1	BICF2G630710467	0	11714274	B	A
1	BICF2G630710480	0	11720156	B	A
1	BICF2G630710495	0	11731077	B	A
1	BICF2S23321456	0	11748768	A	B
1	BICF2G630710527	0	11754027	B	A
1	BICF2G630710545	0	11765241	A	B
1	BICF2G630710563	0	11777467	A	B
1	BICF2G630710585	0	11787928	A	B
1	BICF2G630710596	0	11801310	B	A
1	BICF2G630710605	0	11819187	B	A
1	BICF2G630710611	0	11836535	B	A
1	BICF2G630710632	0	11850281	B	A
1	BICF2G630710651	0	11865891	B	A
1	BICF2G630710660	0	11873548	B	A
1	BICF2G630710678	0	11881275	A	B
1	BICF2S22945143	0	11891411	A	B
1	BICF2G630710699	0	11902655	A	B
1	BICF2G630710701	0	11906213	B	A
1	BICF2G630710719	0	11923596	B	A
1	BICF2G630710724	0	11929306	A	B
1	BICF2G630710726	0	11930160	A	B
1	BICF2G630710733	0	11937368	A	B
1	BICF2G630710760	0	11958233	A	B
1	BICF2G630710766	0	11961457	B	A
1	BICF2G630710800	0	11977981	B	A
1	BICF2G630710810	0	11983384	A	B
1	BICF2G630710819	0	11996430	B	A
1	BICF2G630710832	0	12013768	A	B
1	BICF2G630710837	0	12020492	A	B
1	BICF2P1120946	0	12036717	B	A
1	BICF2G630710853	0	12043976	B	A
1	BICF2G630710867	0	12057956	A	B
1	BICF2P463407	0	12068463	A	B
1	BICF2G630710895	0	12078310	B	A
1	BICF2G630710914	0	12096874	B	A
1	BICF2G630710917	0	12099093	B	A
1	BICF2S22931976	0	12112100	A	B
1	BICF2G630710959	0	12123520	A	B
1	BICF2P100940	0	12136987	A	B
1	BICF2G630711019	0	12162226	B	A
1	BICF2G630711036	0	12168958	B	A
1	BICF2G630711047	0	12189936	B	A
1	BICF2G630711049	0	12192904	A	B
1	BICF2G630711082	0	12226975	B	A
1	BICF2G630711088	0	12242967	0	B
1	BICF2P158777	0	12259885	B	A
1	BICF2G630711094	0	12276423	B	A
1	BICF2S23513417	0	12291815	A	B
1	BICF2G630711105	0	12299120	B	A
1	TIGRP2P7951_rs9003035	0	12311995	B	A
1	BICF2P1252713	0	12317269	0	B
1	TIGRP2P7957_rs9013755	0	12328530	B	A
1	BICF2P467525	0	12341219	A	B
1	TIGRP2P7974_rs8878364	0	12357354	A	B
1	BICF2G630711114	0	12364972	A	B
1	BICF2G630711115	0	12380081	A	B
1	BICF2S23620468	0	12399060	A	B
1	BICF2P477935	0	12409567	B	A
1	BICF2S23535687	0	12423314	A	B
1	BICF2S23318569	0	12431775	B	A
1	BICF2P823657	0	12443055	B	A
1	BICF2G630711133	0	12462603	A	B
1	BICF2P861232	0	12467209	B	A
1	BICF2P337159	0	12480815	A	B
1	BICF2G630711160	0	12489179	B	A
1	BICF2G630711166	0	12505810	A	B
1	BICF2G630711183	0	12523048	A	B
1	BICF2G630711199	0	12529421	A	B
1	BICF2G630711226	0	12543862	A	B
1	BICF2G630711231	0	12548475	A	B
1	BICF2S23052776	0	12560293	B	A
1	BICF2G630711272	0	12568173	B	A
1	BICF2G630711277	0	12576165	A	B
1	BICF2G630711289	0	12581649	A	B
1	BICF2G630711302	0	12595273	B	A
1	BICF2G630711318	0	12607105	A	B
1	BICF2G630711324	0	12615787	A	B
1	BICF2G630711334	0	12632317	A	B
1	BICF2G630711348	0	12641155	A	B
1	BICF2G630711365	0	12652557	A	B
1	BICF2P1182394	0	12662133	B	A
1	TIGRP2P8041_rs9097161	0	12675471	A	B
1	BICF2P231214	0	12693159	B	A
1	TIGRP2P8049_rs9045277	0	12699213	A	B
1	TIGRP2P8057_rs8840856	0	12713702	0	B
1	BICF2G630711388	0	12722874	A	B
1	BICF2P821731	0	12731610	B	A
1	TIGRP2P8074_rs9169598	0	12744501	A	B
1	BICF2P741988	0	12755026	A	B
1	TIGRP2P8083_rs8809960	0	12776061	0	A
1	BICF2P962214	0	12780028	A	B
1	BICF2P800642	0	12790115	0	A
1	BICF2G630711433	0	12802519	A	B
1	TIGRP2P8092_rs9196836	0	12815252	A	B
1	BICF2S23153877	0	12829103	B	A
1	BICF2S23514499	0	12837519	A	B
1	BICF2G630711439	0	12846075	0	B
1	BICF2S23337618	0	12865241	A	B
1	BICF2G630711446	0	12878354	A	B
1	BICF2P994359	0	12884550	B	A
1	BICF2G630711451	0	12885062	B	A
1	BICF2S23738428	0	12900734	B	A
1	BICF2G630711453	0	12912072	0	B
1	TIGRP2P8102_rs8584599	0	12921261	0	B
1	BICF2P370403	0	12936845	0	A
1	BICF2P312810	0	12958892	A	B
1	BICF2S23453035	0	12964578	B	A
1	BICF2G630711456	0	12970833	A	B
1	TIGRP2P8114_rs8622824	0	12983579	B	A
1	BICF2G630711460	0	13004460	B	A
1	TIGRP2P8121_rs9090075	0	13010826	A	B
1	TIGRP2P8130_rs9210131	0	13021355	A	B
1	BICF2G630711464	0	13030339	B	A
1	BICF2G630711468	0	13041775	0	0
1	BICF2G630711494	0	13063654	A	B
1	BICF2G630711497	0	13067526	B	A
1	BICF2S23738534	0	13079880	0	0
1	BICF2S2322427	0	13096378	A	B
1	BICF2P701385	0	13110081	A	B
1	BICF2S23442405	0	13121792	B	A
1	BICF2G630711516	0	13141147	B	A
1	BICF2G630711520	0	13166696	0	0
1	BICF2P405380	0	13180164	0	0
1	BICF2P1458857	0	13201052	0	0
1	BICF2G630711524	0	13206510	B	A
1	BICF2G630711539	0	13216767	A	B
1	BICF2G630711540	0	13234677	B	A
1	BICF2G630711545	0	13241552	A	B
1	BICF2G630711562	0	13258365	B	A
1	BICF2G630711565	0	13259825	A	B
1	BICF2G630711577	0	13274232	A	B
1	BICF2G630711588	0	13285731	A	B
1	BICF2G630711594	0	13312699	B	A
1	BICF2G630711605	0	13324137	B	A
1	BICF2S2416695	0	13332021	A	B
1	BICF2G630711607	0	13343864	A	B
1	BICF2S23656672	0	13360346	A	B
1	BICF2P883221	0	13406024	B	A
1	BICF2P489924	0	13410955	B	A
1	BICF2S23014666	0	13421779	B	A
1	BICF2P1328116	0	13447277	A	B
1	BICF2P1188310	0	13489480	0	A
1	BICF2P878157	0	13511121	B	A
1	TIGRP2P8158_rs8551476	0	13519092	B	A
1	TIGRP2P8160_rs8896372	0	13531604	0	0
1	BICF2P1296770	0	13542223	B	A
1	TIGRP2P8190_rs9076964	0	13552547	A	B
1	BICF2P1441215	0	13561485	A	B
1	BICF2S23522213	0	13576508	B	A
1	BICF2S23430259	0	13590259	A	B
1	TIGRP2P8195_rs9235469	0	13606928	A	B
1	BICF2P674713	0	13625290	0	A
1	BICF2P148604	0	13635847	0	A
1	BICF2P1138627	0	13656119	0	0
1	TIGRP2P8199_rs9037102	0	13684468	B	A
1	BICF2P1171726	0	13686109	B	A
1	BICF2P956517	0	13702032	B	A
1	BICF2P347999	0	13734602	0	B
1	BICF2P463824	0	13746959	B	A
1	BICF2P1008542	0	13759182	B	A
1	BICF2P1014047	0	13782969	B	A
1	BICF2P59100	0	13794830	A	B
1	BICF2P585775	0	13810315	A	B
1	TIGRP2P8218_rs8737210	0	13815870	0	A
1	BICF2S2318592	0	13824871	B	A
1	BICF2P316588	0	13849983	B	A
1	BICF2P1310182	0	13860686	0	0
1	BICF2P814850	0	13880746	0	A
1	BICF2S23155214	0	13901077	A	B
1	BICF2P751061	0	13921859	0	A
1	BICF2P407470	0	13936453	B	A
1	BICF2P45918	0	13944889	A	B
1	BICF2P461234	0	13951945	0	0
1	BICF2P777234	0	13963920	B	A
1	BICF2S22926875	0	13979331	B	A
1	BICF2S23044499	0	13986850	A	B
1	BICF2P784549	0	14001305	0	0
1	BICF2S23731517	0	14017341	A	B
1	TIGRP2P8261_rs8668370	0	14021756	B	A
1	TIGRP2P8264_rs8489051	0	14032689	A	B
1	TIGRP2P8274_rs8903227	0	14043233	A	B
1	BICF2S2309684	0	14054381	B	A
1	BICF2S23512710	0	14075637	0	0
1	BICF2S23653590	0	14076799	B	A
1	BICF2P387634	0	14094231	A	B
1	BICF2S22922761	0	14099771	B	A
1	TIGRP2P8291_rs8903611	0	14114293	B	A
1	BICF2P629544	0	14122331	A	B
1	BICF2P1266381	0	14136325	0	A
1	BICF2P133825	0	14149453	A	B
1	BICF2S23322680	0	14157364	0	0
1	BICF2P1472106	0	14165340	0	0
1	BICF2P1082367	0	14170214	A	B
1	BICF2S22961686	0	14189520	B	A
1	BICF2S23731399	0	14194781	A	B
1	BICF2P1120090	0	14202752	A	B
1	BICF2P355794	0	14217417	B	A
1	BICF2P836101	0	14232873	B	A
1	BICF2P598528	0	14240998	A	B
1	BICF2P101442	0	14251011	B	A
1	BICF2P804546	0	14264358	A	B
1	BICF2P304894	0	14288964	A	B
1	TIGRP2P8333_rs8820178	0	14300446	B	A
1	BICF2P786926	0	14306858	B	A
1	BICF2P1222806	0	14325915	A	B
1	BICF2P249444	0	14330922	B	A
1	TIGRP2P8337_rs8738883	0	14351432	0	B
1	BICF2P258539	0	14371182	A	B
1	BICF2S2448843	0	14382143	B	A
1	TIGRP2P8360_rs9129400	0	14397982	B	A
1	BICF2P302119	0	14398037	A	B
1	TIGRP2P8368_rs8521221	0	14420059	B	A
1	TIGRP2P8373_rs8521226	0	14421060	B	A
1	BICF2P380596	0	14440946	A	B
1	BICF2S23634598	0	14444003	A	B
1	BICF2S23453352	0	14459468	A	B
1	BICF2S23910124	0	14467672	A	B
1	BICF2P238243	0	14487117	0	0
1	TIGRP2P8419_rs8959368	0	14500148	B	A
1	BICF2P105695	0	14503830	0	B
1	BICF2S2369926	0	14518123	A	B
1	BICF2S23412474	0	14525803	A	B
1	BICF2P1108272	0	14542093	B	A
1	BICF2S22933891	0	14553516	B	A
1	BICF2P631496	0	14566423	A	B
1	BICF2P100888	0	14571739	B	A
1	BICF2P879396	0	14585871	0	0
1	BICF2P356018	0	14603481	B	A
1	TIGRP2P8458_rs8889515	0	14610731	A	B
1	BICF2P813078	0	14610808	B	A
1	BICF2P507250	0	14625380	A	B
1	BICF2S2369046	0	14631309	B	A
1	BICF2P722535	0	14643404	A	B
1	BICF2S23534100	0	14655443	B	A
1	BICF2P6662	0	14681589	B	A
1	TIGRP2P8484_rs9021101	0	14691241	A	B
1	BICF2P1438973	0	14704642	B	A
1	BICF2P1277523	0	14710644	B	A
1	BICF2P470094	0	14723571	B	A
1	BICF2P779428	0	14732079	A	B
1	BICF2P1135866	0	14746300	B	A
1	BICF2P576377	0	14761845	B	A
1	BICF2S23114218	0	14776744	A	B
1	BICF2P340398	0	14781203	A	B
1	BICF2P568107	0	14784252	0	0
1	BICF2P22914	0	14791440	B	A
1	BICF2S2357622	0	14801769	A	B
1	BICF2S23016385	0	14823293	B	A
1	BICF2P889790	0	14824583	B	A
1	BICF2P654352	0	14836845	A	B
1	TIGRP2P8517_rs8894908	0	14846523	A	B
1	TIGRP2P8527_rs9134185	0	14862496	0	B
1	BICF2S23013314	0	14877101	A	B
1	TIGRP2P8538_rs8853941	0	14885968	B	A
1	BICF2P653565	0	14893227	B	A
1	BICF2S2312304	0	14905799	A	B
1	BICF2P378225	0	14926478	B	A
1	BICF2P734269	0	14930556	B	A
1	TIGRP2P8555_rs8792137	0	14953399	A	B
1	BICF2S23229251	0	14966522	A	B
1	BICF2P137576	0	14983801	B	A
1	BICF2P1378726	0	14988885	B	A
1	TIGRP2P8588_rs8857173	0	15000896	B	A
1	BICF2S23214790	0	15009027	B	A
1	BICF2P1401451	0	15026733	A	B
1	BICF2P107320	0	15048286	A	B
1	TIGRP2P8605_rs8516721	0	15057901	B	A
1	TIGRP2P8610_rs8869913	0	15066005	A	B
1	TIGRP2P8619_rs8670753	0	15077757	A	B
1	BICF2P303826	0	15091571	B	A
1	TIGRP2P8633_rs8991340	0	15103135	B	A
1	BICF2S23331108	0	15120894	A	B
1	TIGRP2P15313_rs9161584	0	15126243	B	A
1	BICF2P1162632	0	15146054	B	A
1	BICF2P301927	0	15158575	B	A
1	BICF2P1256027	0	15173712	A	B
1	BICF2P1363099	0	15184025	A	B
1	TIGRP2P15342_rs9127984	0	15193883	A	B
1	TIGRP2P15350_rs9095193	0	15205572	A	B
1	BICF2P1389306	0	15218508	A	B
1	BICF2P23920	0	15240272	A	B
1	BICF2P630488	0	15271298	A	B
1	BICF2P630489	0	15272091	B	A
1	BICF2P1436781	0	15288182	A	B
1	BICF2P1045220	0	15296859	A	B
1	TIGRP2P15426_rs8702677	0	15309009	A	B
1	BICF2P970432	0	15320159	A	B
1	BICF2P1293785	0	15330920	B	A
1	BICF2P436154	0	15349006	A	B
1	BICF2S23437001	0	15375433	A	B
1	BICF2P508412	0	15381560	A	B
1	BICF2P221867	0	15393906	A	B
1	BICF2P1044065	0	15395784	B	A
1	BICF2P682714	0	15399848	B	A
1	BICF2S23530860	0	15420068	B	A
1	TIGRP2P15489_rs9216368	0	15422392	A	B
1	BICF2P239479	0	15433739	A	B
1	BICF2S23628844	0	15449557	0	0
1	BICF2P527838	0	15456002	B	A
1	BICF2P296037	0	15474240	A	B
1	TIGRP2P15516_rs8651231	0	15485033	A	B
1	BICF2S23549662	0	15492537	A	B
1	BICF2P587540	0	15506459	A	B
1	BICF2P606025	0	15519473	A	B
1	BICF2P122200	0	15534591	B	A
1	BICF2P144870	0	15556670	A	B
1	BICF2P374057	0	15563697	0	0
1	BICF2P688290	0	15572671	A	B
1	BICF2P1302319	0	15586530	B	A
1	BICF2P532976	0	15596562	A	B
1	TIGRP2P15591_rs8740229	0	15606105	B	A
1	BICF2P135973	0	15633257	0	0
1	BICF2S23727748	0	15678734	A	B
1	BICF2P1166615	0	15707712	B	A
1	BICF2S2374262	0	15720042	A	B
1	BICF2P893554	0	15728526	B	A
1	BICF2P1077045	0	15736403	B	A
1	BICF2P730971	0	15749101	A	B
1	BICF2P422182	0	15756033	B	A
1	BICF2P349940	0	15768748	A	B
1	BICF2S23417993	0	15791635	A	B
1	BICF2P248994	0	15833684	A	B
1	BICF2P363287	0	15835728	A	B
1	BICF2P669790	0	15847337	B	A
1	BICF2P1384375	0	15867953	B	A
1	BICF2S23016406	0	15872220	A	B
1	BICF2P869436	0	15884935	B	A
1	BICF2P705124	0	15895083	A	B
1	BICF2P543038	0	15909960	0	B
1	BICF2P636842	0	15949993	A	B
1	BICF2P662198	0	15958626	A	B
1	TIGRP2P15612_rs8932092	0	15964304	A	B
1	BICF2P1171448	0	15982135	A	B
1	BICF2P79987	0	15989287	B	A
1	BICF2P745908	0	16007161	B	A
1	BICF2P745909	0	16008857	A	B
1	BICF2P928162	0	16026541	A	B
1	TIGRP2P15670_rs9208301	0	16036070	B	A
1	TIGRP2P15677_rs8806610	0	16048626	A	B
1	BICF2P1170079	0	16051346	A	B
1	TIGRP2P15681_rs8498499	0	16061416	B	A
1	BICF2S23258050	0	16069798	A	B
1	BICF2P670585	0	16084482	A	B
1	BICF2P584048	0	16089127	A	B
1	BICF2P1008939	0	16109137	A	B
1	BICF2P369301	0	16119869	B	A
1	BICF2P863469	0	16132851	B	A
1	BICF2P846867	0	16136400	A	B
1	BICF2P534733	0	16141676	A	B
1	BICF2P576226	0	16160859	0	A
1	BICF2P1398548	0	16177475	0	B
1	BICF2S2361901	0	16182883	B	A
1	BICF2P1261590	0	16197278	0	B
1	BICF2P1260680	0	16218171	B	A
1	BICF2S2397446	0	16243556	A	B
1	BICF2S2356199	0	16258495	B	A
1	BICF2S24112448	0	16271092	B	A
1	BICF2S23337862	0	16287936	A	B
1	BICF2S23762436	0	16302425	B	A
1	BICF2P1197544	0	16311190	B	A
1	BICF2S23422980	0	16335437	A	B
1	BICF2S23445823	0	16352023	A	B
1	TIGRP2P15720_rs8799784	0	16360370	B	A
1	BICF2P1372927	0	16374341	A	B
1	BICF2S23354689	0	16380312	A	B
1	BICF2P897678	0	16389577	A	B
1	TIGRP2P15732_rs8493414	0	16401020	0	B
1	BICF2P1346707	0	16416684	A	B
1	BICF2P1409469	0	16432357	B	A
1	BICF2S23661189	0	16435281	A	B
1	BICF2P342283	0	16450989	A	B
1	BICF2P898749	0	16458424	A	B
1	BICF2P1362061	0	16468127	A	B
1	BICF2P1240331	0	16482671	A	B
1	BICF2P1038853	0	16497680	A	B
1	BICF2S23513984	0	16510302	A	B
1	BICF2S23224159	0	16528174	B	A
1	BICF2P915283	0	16544433	0	A
1	BICF2P1035482	0	16558417	A	B
1	BICF2P263531	0	16564732	B	A
1	TIGRP2P15804_rs9196392	0	16571704	A	B
1	BICF2P352064	0	16590198	B	A
1	BICF2P404481	0	16594761	A	B
1	TIGRP2P15814_rs9074722	0	16610271	A	B
1	TIGRP2P15816_rs9114166	0	16619939	A	B
1	TIGRP2P15823_rs9099765	0	16639114	A	B
1	BICF2P326224	0	16644604	B	A
1	BICF2P1046207	0	16668450	0	A
1	BICF2P1173323	0	16690529	0	A
1	BICF2P1079359	0	16732429	A	B
1	TIGRP2P15835_rs9156966	0	16752336	0	B
1	TIGRP2P15838_rs8801024	0	16768868	A	B
1	BICF2P426201	0	16782692	A	B
1	BICF2P651874	0	16791281	A	B
1	BICF2P46311	0	16807765	B	A
1	BICF2P694207	0	16814212	A	B
1	BICF2P622051	0	16831897	A	B
1	BICF2P993746	0	16838572	B	A
1	BICF2S2436535	0	16851821	B	A
1	BICF2P396242	0	16866378	B	A
1	BICF2S22916306	0	16871108	A	B
1	BICF2P940553	0	16882680	B	A
1	BICF2P295757	0	16897739	A	B
1	TIGRP2P15885_rs8570710	0	16908060	B	A
1	BICF2P141254	0	16921899	A	B
1	TIGRP2P15887_rs8743525	0	16930557	0	B
1	BICF2P647658	0	16941990	A	B
1	BICF2S23635165	0	16972637	A	B
1	BICF2P160224	0	16976052	B	A
1	BICF2P460868	0	16997009	A	B
1	BICF2P252171	0	17009485	A	B
1	TIGRP2P15910_rs8792131	0	17030849	A	B
1	TIGRP2P15911_rs8826086	0	17034323	B	A
1	BICF2P102423	0	17047825	A	B
1	TIGRP2P15921_rs9035080	0	17060348	B	A
1	TIGRP2P15926_rs8935881	0	17068084	A	B
1	BICF2P1438243	0	17084684	A	B
1	BICF2S22943775	0	17098395	B	A
1	BICF2P300536	0	17109675	B	A
1	BICF2P69061	0	17130042	A	B
1	BICF2P931019	0	17133605	A	B
1	BICF2P172990	0	17142397	B	A
1	TIGRP2P15939_rs8638348	0	17163604	A	B
1	TIGRP2P15940_rs9048842	0	17180308	B	A
1	BICF2P1166345	0	17182762	B	A
1	TIGRP2P15943_rs9090365	0	17196849	B	A
1	TIGRP2P15945_rs8794906	0	17211179	B	A
1	BICF2S2334324	0	17226603	B	A
1	BICF2S23115010	0	17236119	B	A
1	BICF2S23057675	0	17241025	B	A
1	BICF2S23515973	0	17258090	B	A
1	BICF2S23524163	0	17262020	A	B
1	BICF2S23147946	0	17290917	A	B
1	BICF2P213116	0	17297034	B	A
1	TIGRP2P15961_rs9051962	0	17326241	B	A
1	BICF2P701631	0	17332422	A	B
1	BICF2S23638404	0	17342812	A	B
1	BICF2S23031795	0	17355680	A	B
1	BICF2P1246266	0	17366421	0	B
1	BICF2P956985	0	17387817	B	A
1	BICF2P985873	0	17399105	A	B
1	BICF2P510074	0	17400867	A	B
1	BICF2S23346814	0	17411627	B	A
1	BICF2S22944621	0	17425381	B	A
1	BICF2P625974	0	17438542	A	B
1	BICF2S2293000	0	17465477	B	A
1	BICF2P1036859	0	17475277	B	A
1	TIGRP2P16004_rs9234951	0	17493415	A	B
1	TIGRP2P16009_rs9126768	0	17497796	B	A
1	BICF2S23342735	0	17503598	B	A
1	BICF2S23311738	0	17517260	B	A
1	BICF2P221798	0	17535938	A	B
1	BICF2S23537870	0	17543817	A	B
1	BICF2P1107	0	17551203	A	B
1	BICF2P355231	0	17568427	B	A
1	BICF2P468796	0	17572331	B	A
1	BICF2P373888	0	17584594	0	A
1	BICF2P739054	0	17603889	A	B
1	BICF2P482378	0	17617451	0	A
1	BICF2P612019	0	17625198	A	B
1	BICF2P1137687	0	17636816	0	B
1	BICF2P694792	0	17660887	A	B
1	TIGRP2P16031_rs8889116	0	17665281	0	A
1	BICF2P523223	0	17683290	A	B
1	BICF2P1362381	0	17691881	A	B
1	BICF2P1249574	0	17702927	A	B
1	BICF2P1319517	0	17717454	A	B
1	BICF2P621418	0	17727449	A	B
1	BICF2P1225386	0	17742179	B	A
1	BICF2P976808	0	17746147	B	A
1	BICF2S22930792	0	17761026	A	B
1	BICF2P1104184	0	17768301	0	A
1	BICF2P572866	0	17780758	A	B
1	BICF2P51884	0	17795209	B	A
1	TIGRP2P16037_rs8652110	0	17806466	A	B
1	BICF2P230951	0	17814464	B	A
1	BICF2P674288	0	17830618	B	A
1	BICF2P181859	0	17840093	A	B
1	BICF2P1102627	0	17859041	B	A
1	TIGRP2P16053_rs9041190	0	17875600	A	B
1	BICF2G630711645	0	17890149	B	A
1	BICF2G630711673	0	17901581	B	A
1	BICF2G630711678	0	17905756	B	A
1	BICF2S23630146	0	17928212	A	B
1	TIGRP2P16066_rs9123992	0	17930555	A	B
1	BICF2G630711695	0	17947287	B	A
1	BICF2G630711711	0	17959847	B	A
1	BICF2G630711718	0	17965451	A	B
1	BICF2G630711735	0	17978695	B	A
1	BICF2P658111	0	17986340	A	B
1	BICF2G630711764	0	17997602	B	A
1	BICF2G630711794	0	18014855	A	B
1	BICF2G630711817	0	18023479	B	A
1	BICF2G630711829	0	18040956	B	A
1	TIGRP2P16085_rs8540443	0	18045458	B	A
1	BICF2P1075612	0	18062709	A	B
1	BICF2G630711877	0	18066793	A	B
1	TIGRP2P16106_rs9076289	0	18089707	A	B
1	BICF2P276918	0	18107446	A	B
1	BICF2G630711952	0	18117834	B	A
1	BICF2G630711956	0	18126292	B	A
1	BICF2P1294541	0	18150477	A	B
1	BICF2G630712003	0	18169633	B	A
1	TIGRP2P16118_rs9171153	0	18176790	0	B
1	BICF2G630712032	0	18181998	A	B
1	BICF2G630712066	0	18195658	A	B
1	BICF2G630712091	0	18208728	A	B
1	BICF2G630712094	0	18213895	B	A
1	BICF2S23327749	0	18216879	A	B
1	BICF2G630712117	0	18227811	A	B
1	BICF2G630712141	0	18239925	A	B
1	BICF2G630712154	0	18257343	B	A
1	BICF2G630712167	0	18275668	A	B
1	BICF2G630712176	0	18290269	B	A
1	BICF2P129631	0	18297794	0	B
1	BICF2G630712180	0	18318444	A	B
1	BICF2G630712182	0	18330383	B	A
1	BICF2G630712183	0	18331209	B	A
1	BICF2G630712185	0	18343645	A	B
1	TIGRP2P16135_rs9240396	0	18361655	0	A
1	BICF2P1005766	0	18374304	B	A
1	BICF2G630712191	0	18381829	B	A
1	BICF2G630712210	0	18389376	A	B
1	BICF2P701174	0	18401125	B	A
1	BICF2P784323	0	18420402	A	B
1	BICF2G630712257	0	18427426	A	B
1	BICF2G630712263	0	18440377	A	B
1	BICF2G630712264	0	18446161	A	B
1	BICF2G630712269	0	18457611	A	B
1	BICF2P620330	0	18469841	A	B
1	BICF2G630712299	0	18501321	B	A
1	BICF2G630712300	0	18505638	B	A
1	TIGRP2P16163_rs9228354	0	18520462	A	B
1	BICF2S2357481	0	18526540	B	A
1	BICF2G630712331	0	18539185	A	B
1	BICF2G630712362	0	18553416	A	B
1	BICF2G630712366	0	18557817	A	B
1	BICF2G630712387	0	18562518	B	A
1	TIGRP2P16178_rs8530955	0	18576305	A	B
1	BICF2P1126349	0	18588247	0	0
1	BICF2G630712428	0	18599357	A	B
1	BICF2G630712434	0	18608099	B	A
1	BICF2G630712444	0	18621546	A	B
1	BICF2S23112242	0	18633966	A	B
1	BICF2P596309	0	18645187	A	B
1	BICF2P1007324	0	18653433	A	B
1	BICF2G630712489	0	18668037	B	A
1	BICF2G630712495	0	18682735	B	A
1	BICF2G630712506	0	18697817	A	B
1	BICF2G630712518	0	18703221	B	A
1	BICF2G630712527	0	18721244	B	A
1	BICF2P1455976	0	18723795	0	A
1	BICF2P348161	0	18737425	A	B
1	BICF2S23414543	0	18745727	A	B
1	BICF2G630712556	0	18766443	B	A
1	BICF2G630712578	0	18780312	B	A
1	BICF2P1435659	0	18793309	0	B
1	TIGRP2P16213_rs8686742	0	18803719	B	A
1	BICF2G630712614	0	18814809	B	A
1	BICF2P1171762	0	18825674	A	B
1	BICF2G630712641	0	18839771	A	B
1	BICF2G630712663	0	18849331	B	A
1	BICF2S23254222	0	18861275	B	A
1	BICF2G630712709	0	18882550	B	A
1	BICF2S23651635	0	18883953	B	A
1	BICF2G630712750	0	18905367	B	A
1	BICF2G630712755	0	18909765	A	B
1	BICF2S23029066	0	18920497	B	A
1	BICF2G630712777	0	18929305	A	B
1	TIGRP2P16266_rs8700774	0	18929339	A	B
1	BICF2G630712815	0	18957761	A	B
1	BICF2G630712835	0	18971392	B	A
1	BICF2G630712851	0	18979341	B	A
1	BICF2P436714	0	18991979	0	A
1	BICF2P411587	0	19001666	0	A
1	BICF2P636206	0	19019229	0	A
1	BICF2S22958919	0	19022802	A	B
1	BICF2G630712884	0	19033369	B	A
1	BICF2P738529	0	19054818	B	A
1	BICF2P1239489	0	19062523	B	A
1	TIGRP2P16286_rs8968917	0	19072474	A	B
1	BICF2P1163793	0	19087338	A	B
1	BICF2G630712895	0	19091797	A	B
1	BICF2G630712899	0	19115427	B	A
1	BICF2G630712908	0	19130442	B	A
1	BICF2G630712915	0	19142013	A	B
1	BICF2G630712921	0	19148000	A	B
1	BICF2G630712979	0	19165799	A	B
1	BICF2P1038124	0	19171227	A	B
1	BICF2G630712994	0	19171718	A	B
1	BICF2G630712999	0	19184832	A	B
1	BICF2G630713011	0	19194519	B	A
1	BICF2G630713017	0	19205309	A	B
1	BICF2G630713040	0	19217256	B	A
1	BICF2G630713056	0	19228735	A	B
1	BICF2G630713087	0	19240051	B	A
1	BICF2G630713106	0	19253280	B	A
1	BICF2G630713129	0	19264232	A	B
1	BICF2G630713147	0	19274346	B	A
1	BICF2G630713157	0	19290571	A	B
1	BICF2G630713161	0	19302352	A	B
1	BICF2G630713167	0	19315802	A	B
1	BICF2P1110155	0	19329020	B	A
1	BICF2G630713221	0	19333435	A	B
1	BICF2G630713238	0	19346736	A	B
1	BICF2G630713244	0	19368870	A	B
1	BICF2S23756203	0	19388272	B	A
1	BICF2P282588	0	19397517	0	A
1	BICF2G630713250	0	19408845	A	B
1	BICF2G630713257	0	19427744	A	B
1	BICF2S23312889	0	19437739	B	A
1	BICF2G630713269	0	19449186	A	B
1	BICF2G630713308	0	19469253	A	B
1	BICF2G630713309	0	19470142	A	B
1	BICF2S23911228	0	19491233	0	B
1	BICF2P1352928	0	19493864	0	A
1	BICF2P347527	0	19508867	B	A
1	BICF2G630713318	0	19516981	B	A
1	BICF2G630713327	0	19531790	B	A
1	BICF2G630713341	0	19540371	A	B
1	BICF2G630713357	0	19555635	A	B
1	TIGRP2P16339_rs8847799	0	19570377	B	A
1	BICF2G630713376	0	19595083	A	B
1	BICF2S23532118	0	19600618	A	B
1	BICF2G630713377	0	19621877	B	A
1	BICF2S2419179	0	19635900	0	B
1	BICF2G630713378	0	19648411	B	A
1	BICF2G630713379	0	19658373	A	B
1	BICF2G630713380	0	19672476	B	A
1	BICF2P1030733	0	19689464	0	B
1	G12f32S160	0	19712571	0	B
1	BICF2G630713381	0	19732372	A	B
1	BICF2P539050	0	19762392	0	B
1	BICF2G630713386	0	19779633	A	B
1	BICF2G630713389	0	19786039	A	B
1	BICF2G630713396	0	19789483	B	A
1	BICF2G630713400	0	19791664	B	A
1	TIGRP2P16352_rs8891819	0	19808429	A	B
1	BICF2G630713411	0	19815263	A	B
1	BICF2G630713424	0	19820595	B	A
1	BICF2S23349334	0	19820783	A	B
1	BICF2P634645	0	19828524	B	A
1	BICF2G630713443	0	19828724	B	A
1	BICF2P958503	0	19838667	A	B
1	BICF2G630713455	0	19844043	B	A
1	BICF2P798939	0	19853590	A	B
1	BICF2P191948	0	19862801	A	B
1	TIGRP2P16372_rs9041059	0	19880600	A	B
1	BICF2P391549	0	19884996	A	B
1	BICF2P279065	0	19898062	A	B
1	TIGRP2P16385_rs8513819	0	19924692	A	B
1	BICF2P893167	0	19932185	B	A
1	BICF2P518184	0	19944911	A	B
1	TIGRP2P16395_rs9237869	0	19955632	B	A
1	TIGRP2P16416_rs8992752	0	19976614	B	A
1	BICF2P190688	0	19992205	A	B
1	BICF2P1003421	0	20006446	B	A
1	BICF2P1393041	0	20012265	A	B
1	BICF2P1469214	0	20021799	0	B
1	BICF2G630713467	0	20041953	A	B
1	BICF2G630713472	0	20046637	A	B
1	BICF2G630713504	0	20056362	0	0
1	BICF2G630713521	0	20071736	B	A
1	BICF2P895104	0	20089432	A	B
1	BICF2S23429070	0	20090310	B	A
1	BICF2G630713549	0	20099528	A	B
1	BICF2G630713554	0	20109120	A	B
1	BICF2G630713558	0	20118950	A	B
1	BICF2G630713570	0	20133689	A	B
1	BICF2P408235	0	20137028	A	B
1	BICF2G630713595	0	20144396	B	A
1	BICF2P1049342	0	20158303	B	A
1	TIGRP2P16436_rs8508371	0	20162091	B	A
1	BICF2P537291	0	20179850	A	B
1	BICF2P518821	0	20189244	A	B
1	TIGRP2P16445_rs8874129	0	20195187	B	A
1	BICF2P673942	0	20209524	B	A
1	BICF2G630713640	0	20220992	A	B
1	BICF2G630713653	0	20229540	A	B
1	BICF2P155129	0	20245036	A	B
1	BICF2G630713680	0	20254729	B	A
1	BICF2G630713682	0	20257705	A	B
1	BICF2G630713686	0	20271268	A	B
1	BICF2P777530	0	20282233	B	A
1	BICF2G630713688	0	20286624	A	B
1	BICF2G630713712	0	20300349	A	B
1	BICF2G630713733	0	20310314	A	B
1	TIGRP2P16480_rs8758959	0	20323483	A	B
1	BICF2P1295166	0	20333622	A	B
1	BICF2G630713757	0	20344478	A	B
1	BICF2G630713782	0	20363290	B	A
1	BICF2G630713809	0	20379686	A	B
1	BICF2G630713834	0	20390897	B	A
1	BICF2G630713845	0	20406029	A	B
1	BICF2G630713855	0	20417136	A	B
1	BICF2P764755	0	20426972	A	B
1	BICF2P895499	0	20444598	0	A
1	TIGRP2P16525_rs8882612	0	20451459	B	A
1	BICF2G630713894	0	20459184	B	A
1	BICF2G630713904	0	20471049	A	B
1	BICF2G630713905	0	20472524	A	B
1	BICF2G630713917	0	20487987	A	B
1	BICF2P734435	0	20497766	A	B
1	BICF2G630713962	0	20515874	A	B
1	BICF2G630713973	0	20518135	A	B
1	BICF2G630713998	0	20532195	A	B
1	BICF2S23425898	0	20543802	B	A
1	BICF2P952022	0	20556099	A	B
1	BICF2P864404	0	20564722	A	B
1	TIGRP2P16578_rs8862516	0	20565296	0	B
1	BICF2G630714030	0	20583014	A	B
1	BICF2S23037200	0	20595249	B	A
1	BICF2S23047697	0	20597422	B	A
1	BICF2G630714047	0	20617815	B	A
1	BICF2G630714052	0	20619856	A	B
1	BICF2G630714068	0	20639136	B	A
1	BICF2G630714076	0	20643484	B	A
1	BICF2G630714081	0	20653904	A	B
1	BICF2S22954480	0	20667180	B	A
1	BICF2G630714100	0	20675482	B	A
1	BICF2P404332	0	20684764	0	A
1	BICF2S23435772	0	20695718	A	B
1	BICF2P339458	0	20700464	A	B
1	BICF2P1223885	0	20712062	B	A
1	BICF2P709584	0	20717467	A	B
1	BICF2P172537	0	20720008	B	A
1	BICF2G630714103	0	20733763	B	A
1	BICF2G630714105	0	20734584	B	A
1	BICF2G630714118	0	20751607	B	A
1	BICF2G630714129	0	20757779	B	A
1	BICF2G630714130	0	20758899	B	A
1	BICF2G630714145	0	20773694	A	B
1	TIGRP2P16600_rs8818545	0	20781057	B	A
1	BICF2G630714153	0	20794397	A	B
1	BICF2G630714169	0	20803923	B	A
1	BICF2G630714176	0	20815937	B	A
1	BICF2G630714188	0	20832532	A	B
1	BICF2G630714206	0	20848186	B	A
1	BICF2P1465145	0	20854464	B	A
1	TIGRP2P16613_rs9171180	0	20868410	B	A
1	BICF2G630714226	0	20878139	B	A
1	TIGRP2P16614_rs8709293	0	20884367	0	B
1	BICF2G630714233	0	20897189	A	B
1	BICF2G630714236	0	20910867	A	B
1	BICF2P846937	0	20919456	A	B
1	BICF2S23427278	0	20934763	B	A
1	BICF2G630714275	0	20946802	A	B
1	BICF2G630714292	0	20959762	A	B
1	BICF2P478930	0	20963722	B	A
1	BICF2P1009249	0	20971148	B	A
1	TIGRP2P16637_rs9039773	0	20980007	A	B
1	BICF2G630714328	0	20989340	B	A
1	TIGRP2P16643_rs9089258	0	21005768	A	B
1	BICF2G630714331	0	21013853	A	B
1	TIGRP2P16648_rs9203177	0	21022882	B	A
1	TIGRP2P16656_rs9062503	0	21044112	0	A
1	TIGRP2P16661_rs8631863	0	21047689	A	B
1	BICF2G630714377	0	21058239	B	A
1	BICF2G630714387	0	21074907	B	A
1	BICF2G630714411	0	21086694	A	B
1	BICF2G630714416	0	21092940	A	B
1	TIGRP2P16671_rs9202034	0	21102932	A	B
1	BICF2S23221565	0	21115073	A	B
1	BICF2G630714480	0	21128662	B	A
1	BICF2S2333765	0	21138863	A	B
1	BICF2G630714487	0	21150129	A	B
1	BICF2G630714502	0	21162036	B	A
1	BICF2P802180	0	21172686	A	B
1	BICF2G630714515	0	21184536	A	B
1	BICF2G630714529	0	21204181	A	B
1	BICF2G630714538	0	21208911	A	B
1	BICF2G630714543	0	21220385	B	A
1	TIGRP2P16698_rs8970755	0	21237896	A	B
1	BICF2G630714585	0	21240892	A	B
1	BICF2G630714599	0	21254604	A	B
1	BICF2G630714618	0	21265513	A	B
1	BICF2P822605	0	21275739	A	B
1	BICF2P431281	0	21279529	B	A
1	BICF2P363533	0	21286938	B	A
1	BICF2P1341927	0	21308965	A	B
1	BICF2P1341921	0	21309708	B	A
1	BICF2G630714624	0	21329991	B	A
1	BICF2G630714631	0	21338668	B	A
1	BICF2S23754080	0	21359420	A	B
1	BICF2G630714647	0	21368258	A	B
1	BICF2G630714657	0	21380106	A	B
1	BICF2S23735739	0	21390995	A	B
1	BICF2S2303742	0	21402482	A	B
1	BICF2G630714678	0	21415718	A	B
1	BICF2G630714699	0	21425060	B	A
1	BICF2G630714715	0	21444164	A	B
1	BICF2G630714718	0	21448476	B	A
1	BICF2S23256308	0	21461070	B	A
1	BICF2S23148503	0	21472076	A	B
1	BICF2G630714751	0	21488903	B	A
1	BICF2G630714759	0	21498923	A	B
1	BICF2G630714765	0	21506151	B	A
1	BICF2G630714786	0	21522136	B	A
1	BICF2G630714787	0	21531841	A	B
1	BICF2G630714800	0	21550899	A	B
1	BICF2G630714801	0	21552062	A	B
1	BICF2P626377	0	21567262	A	B
1	TIGRP2P16741_rs8775542	0	21596038	A	B
1	TIGRP2P16748_rs9167563	0	21600857	B	A
1	BICF2P518563	0	21611247	B	A
1	BICF2S22914470	0	21626059	A	B
1	BICF2P974068	0	21631902	A	B
1	BICF2S23426949	0	21650790	A	B
1	BICF2G630714841	0	21660531	A	B
1	BICF2P508940	0	21670339	A	B
1	BICF2G630714876	0	21687402	A	B
1	BICF2G630714883	0	21696842	A	B
1	BICF2S23753581	0	21718943	B	A
1	BICF2S23014337	0	21732187	A	B
1	BICF2S22937286	0	21735330	A	B
1	BICF2G630714898	0	21746623	A	B
1	BICF2G630714912	0	21761300	A	B
1	BICF2G630714954	0	21780372	B	A
1	BICF2S2376916	0	21781630	A	B
1	BICF2P1238594	0	21796250	A	B
1	BICF2P34866	0	21807076	A	B
1	BICF2S23110908	0	21819041	A	B
1	BICF2P1438688	0	21836202	0	A
1	BICF2P563895	0	21843610	A	B
1	TIGRP2P16779_rs8518444	0	21871341	0	A
1	BICF2P989144	0	21879430	0	A
1	BICF2P168557	0	21929715	0	B
1	BICF2P1288587	0	21936370	0	B
1	BICF2P898095	0	21955382	0	B
1	TIGRP2P16782_rs8710453	0	21965461	0	A
1	BICF2P1113084	0	21981158	B	A
1	BICF2P1159753	0	21990774	0	A
1	BICF2G630714964	0	22010415	B	A
1	BICF2P208503	0	22022693	B	A
1	BICF2P1224492	0	22042813	A	B
1	BICF2P737491	0	22048807	B	A
1	BICF2P829748	0	22064355	0	A
1	BICF2P597559	0	22077596	B	A
1	BICF2P1057099	0	22081449	0	A
1	BICF2P409253	0	22095829	A	B
1	TIGRP2P16786_rs9133775	0	22112741	0	B
1	BICF2P897761	0	22117388	B	A
1	BICF2P540955	0	22130094	A	B
1	BICF2P1083621	0	22141172	B	A
1	BICF2P1427080	0	22153238	A	B
1	BICF2P507242	0	22160698	B	A
1	BICF2S22954521	0	22172628	A	B
1	BICF2P1197165	0	22184209	B	A
1	TIGRP2P16796_rs8980048	0	22199283	A	B
1	BICF2S231429	0	22216640	A	B
1	TIGRP2P16807_rs9052122	0	22227213	A	B
1	TIGRP2P16815_rs9100025	0	22237412	A	B
1	BICF2P62879	0	22239407	B	A
1	BICF2G630714968	0	22239435	A	B
1	BICF2P1225994	0	22245686	A	B
1	BICF2P438420	0	22254612	A	B
1	BICF2S23518964	0	22268073	B	A
1	BICF2S23026603	0	22289391	B	A
1	BICF2P95076	0	22299225	0	B
1	BICF2S23010890	0	22320360	A	B
1	BICF2S23021320	0	22324200	B	A
1	BICF2P407996	0	22350043	0	A
1	BICF2S2413105	0	22369210	B	A
1	BICF2P86167	0	22379051	A	B
1	BICF2S23451625	0	22392998	B	A
1	TIGRP2P16848_rs8955685	0	22407013	B	A
1	BICF2P753865	0	22413819	A	B
1	BICF2G630714985	0	22426246	A	B
1	BICF2G630715002	0	22438340	B	A
1	BICF2G630715025	0	22451953	A	B
1	BICF2P1167150	0	22466579	B	A
1	BICF2P284095	0	22482019	A	B
1	BICF2G630715029	0	22490722	A	B
1	BICF2G630715032	0	22500078	A	B
1	BICF2G630715037	0	22510804	B	A
1	BICF2S2291054	0	22522997	A	B
1	BICF2P1057541	0	22535630	A	B
1	BICF2S23453175	0	22541570	A	B
1	BICF2P1284504	0	22552817	A	B
1	BICF2G630715073	0	22563208	A	B
1	BICF2G630715088	0	22575838	B	A
1	BICF2G630715114	0	22593079	A	B
1	BICF2G630715122	0	22601571	A	B
1	BICF2P612910	0	22609813	A	B
1	BICF2S23024405	0	22622582	B	A
1	BICF2G630715169	0	22644033	A	B
1	BICF2P348329	0	22648544	A	B
1	BICF2G630715179	0	22659608	A	B
1	BICF2G630715194	0	22675054	B	A
1	BICF2G630715208	0	22678003	A	B
1	TIGRP2P16901_rs8842380	0	22693193	B	A
1	BICF2P1095628	0	22707154	A	B
1	BICF2P788591	0	22716126	A	B
1	BICF2P287600	0	22725560	B	A
1	BICF2P278076	0	22746022	A	B
1	TIGRP2P16921_rs9138076	0	22749207	B	A
1	BICF2S23526960	0	22764373	A	B
1	BICF2P10724	0	22770218	A	B
1	BICF2G630715220	0	22782898	B	A
1	BICF2G630715227	0	22797226	A	B
1	BICF2P130613	0	22815089	A	B
1	BICF2P116789	0	22832272	0	B
1	BICF2P765253	0	22839417	0	B
1	BICF2G630715229	0	22853018	0	A
1	TIGRP2P16932_rs8832082	0	22863487	B	A
1	BICF2G630715241	0	22876992	A	B
1	BICF2G630715255	0	22890028	A	B
1	TIGRP2P16934_rs8969178	0	22898389	A	B
1	BICF2G630715277	0	22911447	B	A
1	BICF2P1246032	0	22923140	A	B
1	BICF2G630715283	0	22938932	A	B
1	BICF2G630715288	0	22940960	A	B
1	BICF2P355578	0	22943409	A	B
1	BICF2S22962111	0	22974953	A	B
1	BICF2S23516429	0	22978801	A	B
1	BICF2G630715293	0	22990740	A	B
1	BICF2P872985	0	23005626	B	A
1	BICF2S22962263	0	23022225	B	A
1	BICF2P343528	0	23027039	0	B
1	BICF2P1398938	0	23039287	B	A
1	BICF2P802066	0	23046656	A	B
1	BICF2P986779	0	23060815	A	B
1	BICF2P1463282	0	23074665	B	A
1	BICF2G630715296	0	23083876	A	B
1	BICF2G630715316	0	23095101	B	A
1	TIGRP2P16955_rs8609970	0	23107784	A	B
1	BICF2G630715335	0	23111798	A	B
1	BICF2G630715342	0	23116938	A	B
1	TIGRP2P16957_rs8951988	0	23130980	A	B
1	BICF2P1321333	0	23142170	B	A
1	BICF2G630715354	0	23167565	A	B
1	BICF2G630715359	0	23174029	A	B
1	BICF2G630715374	0	23194162	A	B
1	BICF2P310418	0	23200027	A	B
1	BICF2P1239941	0	23208771	A	B
1	BICF2P967900	0	23225674	B	A
1	BICF2S23248133	0	23234676	B	A
1	BICF2P415044	0	23247741	0	B
1	BICF2G630715379	0	23254248	B	A
1	TIGRP2P16961_rs9025176	0	23266219	B	A
1	BICF2G630715394	0	23288581	A	B
1	BICF2G630715397	0	23299258	A	B
1	TIGRP2P16966_rs8787776	0	23322386	B	A
1	BICF2P697771	0	23342886	A	B
1	TIGRP2P16971_rs9175448	0	23347578	B	A
1	BICF2P1059685	0	23367219	B	A
1	BICF2P1187622	0	23373183	A	B
1	BICF2P457349	0	23388925	B	A
1	TIGRP2P16976_rs9075007	0	23394289	B	A
1	BICF2P214923	0	23423833	0	B
1	BICF2P727704	0	23432345	B	A
1	TIGRP2P16985_rs8552105	0	23457346	A	B
1	TIGRP2P16987_rs8696649	0	23464465	A	B
1	BICF2P701461	0	23485731	A	B
1	BICF2P1370955	0	23507296	0	B
1	BICF2S2295750	0	23519867	B	A
1	BICF2S22925209	0	23530024	A	B
1	BICF2P2581	0	23555914	A	B
1	BICF2P815958	0	23573222	0	A
1	BICF2P1167162	0	23581171	A	B
1	TIGRP2P17000_rs9054278	0	23596927	B	A
1	BICF2S2451719	0	23598403	A	B
1	BICF2P895704	0	23632132	B	A
1	BICF2P676479	0	23644487	A	B
1	BICF2P962056	0	23665351	A	B
1	BICF2P972041	0	23672770	0	A
1	BICF2P266321	0	23685560	A	B
1	BICF2P571844	0	23693717	A	B
1	BICF2P77912	0	23702279	A	B
1	BICF2S23345156	0	23715096	A	B
1	BICF2S2307217	0	23725186	B	A
1	BICF2P1146952	0	23742117	A	B
1	BICF2S23341996	0	23757553	A	B
1	BICF2P251560	0	23773262	A	B
1	BICF2S23351495	0	23788153	A	B
1	BICF2P1266079	0	23797181	0	B
1	BICF2P826755	0	23815211	A	B
1	BICF2P804494	0	23820970	B	A
1	BICF2P996479	0	23831339	A	B
1	BICF2P153285	0	23847538	B	A
1	BICF2S23635196	0	23857868	B	A
1	BICF2P1013979	0	23862551	B	A
1	BICF2P1127851	0	23875145	B	A
1	BICF2P1273223	0	23899011	0	B
1	BICF2P1209001	0	23926874	0	B
1	BICF2P856436	0	23940149	0	B
1	BICF2P1336125	0	23974550	A	B
1	G14f79S67	0	24014806	A	B
1	BICF2S24412875	0	24029974	A	B
1	BICF2S2394642	0	24050893	B	A
1	BICF2P736024	0	24059274	0	A
1	BICF2S23332523	0	24087008	A	B
1	BICF2S2333879	0	24096481	B	A
1	BICF2S23332886	0	24108579	A	B
1	BICF2S2419977	0	24116163	B	A
1	BICF2P929289	0	24127077	A	B
1	BICF2S23327741	0	24168492	A	B
1	BICF2P509614	0	24174087	0	A
1	BICF2P349843	0	24190408	0	B
1	BICF2S23915542	0	24205870	B	A
1	BICF2P1410756	0	24213788	A	B
1	BICF2P130851	0	24251679	A	B
1	BICF2S23750897	0	24264350	0	B
1	BICF2P1313790	0	24267395	0	A
1	BICF2P581477	0	24284995	A	B
1	BICF2P580329	0	24311994	0	A
1	BICF2P1013714	0	24333128	B	A
1	BICF2P336625	0	24335200	B	A
1	BICF2P914703	0	24355733	B	A
1	BICF2P914697	0	24357768	B	A
1	BICF2P64506	0	24369069	A	B
1	BICF2P663230	0	24386672	B	A
1	TIGRP2P17044_rs8716029	0	24393064	A	B
1	TIGRP2P17048_rs8850414	0	24405525	B	A
1	BICF2P1003867	0	24422631	B	A
1	TIGRP2P17059_rs8886848	0	24434313	B	A
1	TIGRP2P17063_rs9202288	0	24442774	0	B
1	BICF2P21190	0	24455637	A	B
1	BICF2P794751	0	24462572	B	A
1	BICF2S2342471	0	24472422	B	A
1	BICF2P222001	0	24486948	A	B
1	BICF2P991333	0	24503937	0	B
1	BICF2P572030	0	24511884	B	A
1	BICF2P313624	0	24527922	0	B
1	BICF2S23239350	0	24538208	B	A
1	BICF2P116755	0	24557081	0	A
1	BICF2P863862	0	24574819	A	B
1	BICF2S2397357	0	24587642	0	B
1	BICF2P793381	0	24603509	A	B
1	TIGRP2P17079_rs8529969	0	24621687	0	A
1	BICF2S23241120	0	24641674	B	A
1	BICF2P1211901	0	24645644	A	B
1	BICF2S23720055	0	24669493	A	B
1	TIGRP2P17089_rs8840079	0	24693498	0	A
1	BICF2P928166	0	24742590	0	A
1	BICF2P373354	0	24749705	B	A
1	BICF2P757392	0	24769005	A	B
1	BICF2P1430501	0	24773344	A	B
1	BICF2P321041	0	24788825	B	A
1	BICF2P1409861	0	24797716	B	A
1	BICF2P550254	0	24809430	A	B
1	BICF2S23426242	0	24825539	A	B
1	BICF2S23330661	0	24839849	B	A
1	BICF2P419907	0	24859545	A	B
1	TIGRP2P17125_rs8941216	0	24871375	B	A
1	BICF2P812791	0	24884582	B	A
1	BICF2P812795	0	24886126	B	A
1	BICF2P317022	0	24904961	B	A
1	BICF2P789154	0	24917974	A	B
1	BICF2P678656	0	24925305	A	B
1	BICF2S22939627	0	24940691	B	A
1	BICF2P1209876	0	24944334	0	A
1	BICF2P556351	0	24959797	B	A
1	BICF2P556348	0	24960316	A	B
1	BICF2S23510354	0	24969414	A	B
1	BICF2P560946	0	24980538	B	A
1	BICF2S23444701	0	24997952	A	B
1	BICF2P270859	0	25003827	B	A
1	BICF2P892261	0	25014713	A	B
1	BICF2P945211	0	25034945	B	A
1	BICF2P585237	0	25038375	A	B
1	BICF2S22930824	0	25050104	A	B
1	BICF2P570525	0	25077461	A	B
1	BICF2S2394301	0	25078116	B	A
1	BICF2S23634186	0	25082954	A	B
1	BICF2S23251261	0	25093841	A	B
1	TIGRP2P17171_rs8722368	0	25123085	B	A
1	BICF2P807085	0	25130763	A	B
1	BICF2P504694	0	25146731	A	B
1	TIGRP2P17186_rs8996050	0	25150760	A	B
1	BICF2P1155251	0	25164147	A	B
1	BICF2P708623	0	25187290	B	A
1	BICF2P1036256	0	25211577	B	A
1	TIGRP2P17199_rs8966927	0	25221428	A	B
1	BICF2P694297	0	25240944	0	B
1	BICF2P1306592	0	25253834	A	B
1	BICF2P1333923	0	25267285	0	A
1	BICF2S23611572	0	25281345	B	A
1	BICF2S23147386	0	25292950	A	B
1	BICF2S23147383	0	25293072	A	B
1	BICF2P1076144	0	25301026	B	A
1	BICF2P988426	0	25311844	A	B
1	BICF2P864879	0	25327945	A	B
1	BICF2G630715425	0	25341471	0	B
1	BICF2P227551	0	25353668	A	B
1	BICF2P748505	0	25364678	B	A
1	BICF2P735889	0	25374383	A	B
1	TIGRP2P17211_rs8916416	0	25380943	B	A
1	BICF2S23123355	0	25393819	A	B
1	BICF2P1200623	0	25411601	B	A
1	BICF2S23333471	0	25416626	A	B
1	BICF2P431438	0	25430434	A	B
1	BICF2P667035	0	25433398	A	B
1	TIGRP2P17237_rs8933516	0	25441039	B	A
1	BICF2P1052320	0	25445513	A	B
1	BICF2P300236	0	25451371	B	A
1	BICF2P1282987	0	25455497	B	A
1	BICF2P980143	0	25459880	B	A
1	BICF2P1048615	0	25471148	A	B
1	BICF2S22935701	0	25484912	A	B
1	BICF2P576323	0	25490435	A	B
1	BICF2P633763	0	25495415	A	B
1	BICF2P162730	0	25500986	A	B
1	BICF2P603100	0	25509406	A	B
1	BICF2P1209047	0	25525791	0	A
1	BICF2S2398127	0	25541067	0	A
1	BICF2P248539	0	25559044	0	B
1	BICF2P188992	0	25566772	B	A
1	BICF2P947428	0	25582318	A	B
1	BICF2S23422558	0	25598884	B	A
1	BICF2P708339	0	25608169	A	B
1	BICF2S2454320	0	25611906	A	B
1	BICF2P1054180	0	25622396	B	A
1	TIGRP2P17293_rs8572285	0	25633632	A	B
1	BICF2P57650	0	25645746	A	B
1	TIGRP2P17321_rs8841781	0	25658056	A	B
1	BICF2P1047026	0	25671957	A	B
1	BICF2S23548131	0	25681686	B	A
1	TIGRP2P17336_rs8925170	0	25696279	B	A
1	TIGRP2P17344_rs8865764	0	25706686	B	A
1	TIGRP2P17362_rs9115889	0	25718943	B	A
1	BICF2P336857	0	25719178	A	B
1	BICF2P841789	0	25726772	B	A
1	BICF2P115553	0	25746919	B	A
1	TIGRP2P17376_rs8899111	0	25755827	B	A
1	BICF2S2453431	0	25763697	A	B
1	BICF2P1302500	0	25772199	B	A
1	BICF2S23155554	0	25791811	0	B
1	TIGRP2P17393_rs8724204	0	25801072	0	A
1	BICF2P321749	0	25809368	A	B
1	BICF2P914059	0	25818543	A	B
1	BICF2P618957	0	25832265	B	A
1	BICF2S22924448	0	25841408	B	A
1	TIGRP2P17418_rs8860289	0	25854410	B	A
1	TIGRP2P17422_rs8791254	0	25863517	B	A
1	BICF2S23158753	0	25889236	B	A
1	BICF2S2307677	0	25898096	B	A
1	BICF2P1229239	0	25911254	B	A
1	BICF2P660010	0	25926432	B	A
1	BICF2P495736	0	25954659	A	B
1	BICF2S2322928	0	25964395	A	B
1	BICF2S23522883	0	25967792	0	A
1	BICF2P611262	0	25981694	0	B
1	BICF2P613102	0	25991718	A	B
1	BICF2S23616573	0	26010190	A	B
1	BICF2S23214892	0	26021213	A	B
1	BICF2P80312	0	26029991	0	A
1	BICF2P568831	0	26042954	B	A
1	BICF2P435184	0	26048968	A	B
1	BICF2S2377633	0	26076555	B	A
1	TIGRP2P17474_rs8805327	0	26092117	B	A
1	BICF2S23527626	0	26097910	A	B
1	BICF2P327379	0	26111144	B	A
1	BICF2P136634	0	26132052	B	A
1	BICF2S23238220	0	26140346	A	B
1	BICF2S23642345	0	26155282	B	A
1	BICF2P1312108	0	26163126	B	A
1	BICF2P795809	0	26178582	A	B
1	BICF2P395048	0	26193220	B	A
1	BICF2P1387646	0	26215386	A	B
1	TIGRP2P17514_rs8550265	0	26215408	A	B
1	BICF2P305122	0	26221219	A	B
1	BICF2P1470220	0	26236271	A	B
1	BICF2P1389936	0	26243359	A	B
1	BICF2P543716	0	26254726	A	B
1	BICF2P718002	0	26270767	A	B
1	BICF2P1446571	0	26277748	B	A
1	BICF2P94046	0	26290592	A	B
1	BICF2P291553	0	26302475	A	B
1	BICF2P30700	0	26315375	A	B
1	BICF2P1342706	0	26316940	A	B
1	BICF2P1342708	0	26317612	B	A
1	BICF2P597923	0	26323928	B	A
1	TIGRP2P17586_rs9097220	0	26332055	A	B
1	TIGRP2P17593_rs8591336	0	26339177	A	B
1	BICF2P1218551	0	26348548	A	B
1	BICF2P1379240	0	26361171	0	A
1	BICF2P1256123	0	26393373	0	A
1	BICF2P858423	0	26405487	0	B
1	BICF2S23152929	0	26426237	A	B
1	BICF2S22935806	0	26436187	A	B
1	BICF2S23632260	0	26442781	A	B
1	TIGRP2P17614_rs8918615	0	26454083	B	A
1	BICF2S2375452	0	26478142	A	B
1	TIGRP2P17632_rs9227617	0	26484736	A	B
1	TIGRP2P17647_rs9121206	0	26500253	B	A
1	BICF2P1182159	0	26514690	0	B
1	BICF2S23634487	0	26526601	B	A
1	BICF2S2293066	0	26530524	A	B
1	TIGRP2P17660_rs8986102	0	26546282	A	B
1	BICF2P1101627	0	26554408	A	B
1	TIGRP2P17667_rs8855930	0	26563060	A	B
1	BICF2P878699	0	26563392	B	A
1	BICF2P513740	0	26566844	B	A
1	BICF2P280683	0	26580990	0	A
1	BICF2P273562	0	26592169	B	A
1	TIGRP2P17697_rs9034515	0	26610596	B	A
1	TIGRP2P17699_rs8654280	0	26612725	B	A
1	TIGRP2P17703_rs8968872	0	26626578	A	B
1	TIGRP2P17708_rs8540808	0	26645342	A	B
1	TIGRP2P17710_rs8808553	0	26650385	A	B
1	BICF2S23245609	0	26656718	A	B
1	BICF2P489911	0	26665907	B	A
1	BICF2P646699	0	26672978	A	B
1	BICF2S23122749	0	26683117	A	B
1	BICF2P96122	0	26701477	B	A
1	BICF2P326270	0	26706454	A	B
1	BICF2P864792	0	26725286	A	B
1	BICF2P1456437	0	26732888	B	A
1	BICF2P1387961	0	26737733	B	A
1	BICF2P1005323	0	26749109	A	B
1	BICF2P532862	0	26761400	A	B
1	BICF2P617553	0	26778104	B	A
1	BICF2S22959028	0	26785145	A	B
1	BICF2P787778	0	26804484	B	A
1	TIGRP2P17768_rs8697988	0	26807323	A	B
1	BICF2P1159715	0	26807519	B	A
1	BICF2P746922	0	26829107	A	B
1	BICF2P266322	0	26835022	A	B
1	BICF2P342466	0	26845341	B	A
1	BICF2P38366	0	26852602	A	B
1	BICF2P131444	0	26865329	B	A
1	BICF2P922762	0	26880224	0	0
1	TIGRP2P17778_rs8940862	0	26892353	A	B
1	BICF2P182997	0	26901679	B	A
1	BICF2P1352939	0	26910920	0	B
1	BICF2P1066402	0	26925016	B	A
1	BICF2P1136395	0	26934050	0	A
1	BICF2P404381	0	26949752	B	A
1	BICF2P249103	0	26959684	0	A
1	BICF2P476925	0	26972212	A	B
1	BICF2P778856	0	26985480	B	A
1	BICF2P770352	0	26994909	A	B
1	BICF2P1415237	0	27010905	B	A
1	BICF2P31057	0	27014445	0	A
1	BICF2P109947	0	27032182	A	B
1	BICF2P780201	0	27036776	B	A
1	BICF2S2327284	0	27055561	A	B
1	BICF2P478548	0	27063165	B	A
1	BICF2P1266261	0	27073487	B	A
1	BICF2P808960	0	27087454	A	B
1	BICF2P39743	0	27096867	A	B
1	BICF2P238459	0	27107528	A	B
1	BICF2S22937618	0	27115392	B	A
1	BICF2S2323172	0	27119739	B	A
1	TIGRP2P17803_rs8957491	0	27128900	A	B
1	BICF2P1061671	0	27158566	B	A
1	BICF2P1248996	0	27173712	A	B
1	BICF2P746146	0	27189434	B	A
1	BICF2P670473	0	27204914	B	A
1	BICF2P164914	0	27215209	A	B
1	BICF2S23615697	0	27215815	B	A
1	BICF2P887554	0	27223580	A	B
1	TIGRP2P17861_rs8712869	0	27242129	B	A
1	BICF2P1283451	0	27252849	A	B
1	BICF2P508912	0	27288008	A	B
1	TIGRP2P17893_rs9237063	0	27303405	B	A
1	TIGRP2P17898_rs9244221	0	27332052	B	A
1	BICF2P1396496	0	27353247	B	A
1	BICF2P403360	0	27367222	A	B
1	TIGRP2P17917_rs9241698	0	27374040	A	B
1	BICF2P29694	0	27374893	B	A
1	BICF2P1121391	0	27382656	B	A
1	BICF2P1140956	0	27395419	B	A
1	BICF2P491494	0	27417797	B	A
1	BICF2P674878	0	27448250	B	A
1	BICF2P871223	0	27458167	A	B
1	BICF2S2364433	0	27472832	B	A
1	BICF2S23614279	0	27473960	A	B
1	BICF2P950639	0	27498218	A	B
1	BICF2P110457	0	27511704	A	B
1	BICF2P1358821	0	27536921	A	B
1	BICF2S22929236	0	27546684	A	B
1	BICF2P753060	0	27558974	A	B
1	BICF2P672688	0	27580697	A	B
1	BICF2P145622	0	27590471	B	A
1	BICF2P22721	0	27633840	B	A
1	TIGRP2P17956_rs8846836	0	27641109	A	B
1	BICF2P281121	0	27653343	B	A
1	BICF2P170125	0	27657292	A	B
1	BICF2S22933315	0	27679849	B	A
1	BICF2P836026	0	27683918	B	A
1	TIGRP2P17997_rs9161652	0	27692820	A	B
1	BICF2P1011763	0	27708208	A	B
1	BICF2P368321	0	27719336	A	B
1	BICF2P649420	0	27730188	B	A
1	BICF2S23243385	0	27746854	A	B
1	BICF2P620453	0	27754874	B	A
1	BICF2P1330507	0	27761277	A	B
1	TIGRP2P18057_rs9175538	0	27774554	A	B
1	BICF2P499692	0	27799646	A	B
1	TIGRP2P18075_rs9134787	0	27809031	0	0
1	BICF2P871082	0	27821981	A	B
1	BICF2P140537	0	27825417	0	B
1	BICF2P241728	0	27831818	A	B
1	BICF2P962739	0	27854093	A	B
1	BICF2P730278	0	27881943	A	B
1	TIGRP2P18091_rs9135091	0	27892827	A	B
1	BICF2P1272208	0	27909001	B	A
1	BICF2S22920310	0	27915778	0	B
1	BICF2P970147	0	27929176	B	A
1	BICF2P238715	0	27936022	B	A
1	BICF2P626692	0	27945668	A	B
1	BICF2P626688	0	27946517	B	A
1	BICF2P1382837	0	27956116	A	B
1	BICF2P935861	0	27963608	A	B
1	BICF2P176852	0	27981273	A	B
1	BICF2S2313247	0	28000046	0	B
1	BICF2P252854	0	28006648	B	A
1	BICF2P695568	0	28019148	B	A
1	TIGRP2P18142_rs9093042	0	28028117	B	A
1	BICF2P488457	0	28041296	A	B
1	TIGRP2P18148_rs9090040	0	28055528	A	B
1	BICF2P642679	0	28082024	A	B
1	BICF2P822062	0	28086090	0	B
1	TIGRP2P18159_rs9179649	0	28095479	B	A
1	TIGRP2P18162_rs8546859	0	28115831	A	B
1	BICF2P445620	0	28117042	A	B
1	TIGRP2P18165_rs9079841	0	28119704	B	A
1	BICF2P1261840	0	28136330	A	B
1	BICF2P770471	0	28140003	B	A
1	BICF2P192035	0	28148706	A	B
1	BICF2P95142	0	28161566	B	A
1	BICF2P735708	0	28163610	A	B
1	BICF2P147299	0	28178971	B	A
1	BICF2P235331	0	28198882	0	B
1	TIGRP2P18186_rs9139000	0	28213319	A	B
1	BICF2P507939	0	28256360	A	B
1	BICF2S23044886	0	28277976	A	B
1	BICF2P19923	0	28283988	B	A
1	BICF2S23151346	0	28294921	B	A
1	BICF2P680865	0	28306937	B	A
1	BICF2P505720	0	28323825	0	B
1	BICF2S23745469	0	28325506	B	A
1	BICF2S23547999	0	28357417	A	B
1	TIGRP2P18216_rs9089672	0	28368399	0	A
1	BICF2P189468	0	28372442	A	B
1	BICF2P609050	0	28388778	0	A
1	BICF2P749396	0	28396613	A	B
1	BICF2P167452	0	28405797	A	B
1	BICF2P680416	0	28416595	A	B
1	BICF2P1343037	0	28449378	0	0
1	BICF2P307158	0	28454774	0	A
1	TIGRP2P18250_rs9019380	0	28463997	0	B
1	BICF2P532348	0	28480809	A	B
1	BICF2S23016234	0	28492328	B	A
1	BICF2P513484	0	28500446	0	A
1	BICF2P1042201	0	28515683	A	B
1	BICF2P1042202	0	28516830	A	B
1	BICF2P3694	0	28521995	B	A
1	BICF2P295909	0	28532622	A	B
1	BICF2P1347877	0	28546959	B	A
1	BICF2P859065	0	28562712	A	B
1	BICF2S23914759	0	28583975	A	B
1	BICF2P534512	0	28600214	B	A
1	BICF2S23639269	0	28601915	A	B
1	TIGRP2P18272_rs8945373	0	28616931	A	B
1	BICF2P197847	0	28626127	0	B
1	BICF2P482758	0	28646222	B	A
1	BICF2P179617	0	28658084	B	A
1	TIGRP2P18335_rs8944574	0	28674804	B	A
1	BICF2P729748	0	28681690	A	B
1	BICF2P228800	0	28695675	A	B
1	TIGRP2P18356_rs9196916	0	28708659	A	B
1	TIGRP2P18436_rs9229021	0	28732291	B	A
1	BICF2P572054	0	28745000	B	A
1	BICF2P1350910	0	28750805	A	B
1	BICF2P1159509	0	28807549	B	A
1	BICF2S22920343	0	28829803	B	A
1	BICF2P578621	0	28835145	A	B
1	BICF2S23242684	0	28837729	A	B
1	TIGRP2P18458_rs8729145	0	28860005	0	B
[truncated: 171,662 more rows]
