# Supplementary material for: Genome-Wide Scan for Visceral Leishmaniasis in Mixed-Breed Dogs Identifies Candidate Genes Involved in T Helper Cells and Macrophage Signaling
Source: PLoS One. 2015 Sep 8;10(9):e0136749. doi: 10.1371/journal.pone.0136749 (PMC4562658; doi:10.1371/journal.pone.0136749)
Supplement: S1 File — (ZIP) [file pone.0136749.s001.zip › data.fam]

DOG 102M 0 0 0 -9
DOG 105D 0 0 0 -9
DOG 105M 0 0 0 -9
DOG 108D 0 0 0 -9
DOG 110D 0 0 0 -9
DOG 111M 0 0 0 -9
DOG 113M 0 0 0 -9
DOG 117M 0 0 0 -9
DOG 122M 0 0 0 -9
DOG 127M 0 0 0 -9
DOG 131M 0 0 0 -9
DOG 136M 0 0 0 -9
DOG 13HV 0 0 0 -9
DOG 146M 0 0 0 -9
DOG 147M 0 0 0 -9
DOG 155M 0 0 0 -9
DOG 180M 0 0 0 -9
DOG 202M 0 0 0 -9
DOG 204M 0 0 0 -9
DOG 219M 0 0 0 -9
DOG 226M 0 0 0 -9
DOG 231M 0 0 0 -9
DOG 233M 0 0 0 -9
DOG 247M 0 0 0 -9
DOG 263M 0 0 0 -9
DOG 273M 0 0 0 -9
DOG 276M 0 0 0 -9
DOG 284M 0 0 0 -9
DOG 296M 0 0 0 -9
DOG 307M 0 0 0 -9
DOG 332M 0 0 0 -9
DOG 333M 0 0 0 -9
DOG 337M 0 0 0 -9
DOG 344M 0 0 0 -9
DOG 356M 0 0 0 -9
DOG 357M 0 0 0 -9
DOG 361M 0 0 0 -9
DOG 36HV 0 0 0 -9
DOG 380M 0 0 0 -9
DOG 38M 0 0 0 -9
DOG 392M 0 0 0 -9
DOG 39M 0 0 0 -9
DOG 414M 0 0 0 -9
DOG 415M 0 0 0 -9
DOG 416M 0 0 0 -9
DOG 50ALVO 0 0 0 -9
DOG 50M 0 0 0 -9
DOG 53M 0 0 0 -9
