# Supplementary material for: Genome-Wide Scan for Visceral Leishmaniasis in Mixed-Breed Dogs Identifies Candidate Genes Involved in T Helper Cells and Macrophage Signaling
Source: PLoS One. 2015 Sep 8;10(9):e0136749. doi: 10.1371/journal.pone.0136749 (PMC4562658; doi:10.1371/journal.pone.0136749)
Supplement: S1 File — (ZIP) [file pone.0136749.s001.zip › phenotype.xls]

## Sheet: Sheet1
sample_id	sex	age_years	dna_concentration	dna_260_280	pcr	elisa	pcr_or_elisa	pcr_and_elisa	case_control	genotyped
416M	1	10	715.07	1.89	0	0	0	0	0	1
226M	1	8	493.01	1.91	1	1	1	1	1	1
53M	0	9	486.84	1.89	1	1	1	1	1	1
122M	1	5	481.08	1.87	0	0	0	0	0	1
332M	1	6	471.74	1.92	0	0	0	0	0	1
296M	1	7	448.25	1.92	1	1	1	1	1	1
392M	1	6	446.04	1.88	0	0	0	0	0	1
233M	0	5	426.43	1.88	1	1	1	1	1	1
108D	0	6	424.52	1.85	1	1	1	1	1	1
247M	0	6	423.67	1.93	0	0	0	0	0	1
415M	0	5	404.53	1.89	0	0	0	0	0	1
127M	0	7	380.5	1.9	0	0	0	0	0	1
414M	1	9	378.55	1.91	0	0	0	0	0	1
113M	0	8	374.73	1.89	0	0	0	0	0	1
111M	1	11	364.72	1.91	0	0	0	0	0	1
202M	1	8	354.05	1.87	0	0	0	0	0	1
13HV	0	8	334.68	1.84	0	0	0	0	0	1
105D	1	6	332.09	1.87	1	1	1	1	1	1
147M	1	7	324.49	1.9	1	1	1	1	1	1
219M	0	6	318.61	1.88	0	0	0	0	0	1
276M	1	8	307.4	1.94	1	1	1	1	1	1
102M	0	8	289.25	1.92	0	0	0	0	0	1
110D	0	6	286.77	1.88	1	1	1	1	1	1
204M	0	7	248.08	1.88	0	0	0	0	0	1
231M	0	10	240.59	1.87	1	1	1	1	1	1
344M	0	8	196.32	1.88	0	0	0	0	0	1
357M	0	7	186.15	1.93	1	1	1	1	1	1
39M	1	13	171.98	1.86	1	1	1	1	1	1
50ALVO	0	7	167.23	1.9	0	0	0	0	0	1
380M	1	6	161.08	1.9	1	1	1	1	1	1
146M	0	5	159.68	1.93	0	0	0	0	0	1
361M	1	10	141.82	1.92	0	0	0	0	0	1
333M	0	7	141.76	1.91	0	0	0	0	0	1
284M	1	7	141.04	1.94	0	0	0	0	0	1
136M	1	14	138.21	1.9	0	0	0	0	0	1
117M	1	10	137.95	1.9	1	1	1	1	1	1
105M	0	10	136.5	1.86	0	0	0	0	0	1
180M	0	8	133.6	1.87	0	0	0	0	0	1
155M	1	5	132.01	1.9	1	1	1	1	1	1
307M	1	5	115.72	1.91	0	0	0	0	0	1
131M	0	8	105.32	1.91	1	1	1	1	1	1
337M	0	6	99.72	1.93	0	0	0	0	0	1
356M	0	6	68.08	1.94	1	1	1	1	1	1
273M	1	9	49.08	1.89	0	0	0	0	0	1
36HV	1	11	43.38	1.79	1	1	1	1	1	1
50M	0	10	38.41	1.84	0	0	0	0	0	1
38M	1	10	33.57	1.64	1	1	1	1	1	1
263M	1	5	5.93	2.03	1	1	1	1	1	1
188M	1	2	1921.42	1.92	0	0	0	0	NA	0
365M	1	2	1334.95	1.92	0	1	1	NA	NA	0
04M	1	14	1266.28	1.91	0	1	1	NA	NA	0
11M	0	2	1226.67	1.92	0	0	0	0	NA	0
364M	1	3	1175.57	1.93	0	1	1	NA	NA	0
3T	NA	NA	1071.37	1.91	1	1	1	1	NA	0
24T	NA	NA	1052.67	1.88	0	0	0	0	NA	0
50Z	1	2	935.84	1.92	1	1	1	1	NA	0
8HV	1	2.5	868.23	1.89	1	0	1	NA	NA	0
31Z	1	2	867.85	1.91	1	1	1	1	NA	0
17A	1	2.5	678.08	1.83	0	1	1	NA	NA	0
1T	NA	NA	649.35	1.82	1	0	1	NA	NA	0
06M	1	8	637.68	1.84	1	0	1	NA	NA	0
25M	1	2	629.41	1.83	1	0	1	NA	NA	0
11T	NA	NA	627.65	1.84	1	0	1	NA	NA	0
8T	NA	NA	622.39	1.77	1	1	1	1	NA	0
420M	0	7	619.35	1.86	0	0	0	0	0	0
61A	1	2.5	614.34	1.83	0	0	0	0	NA	0
201M	0	7	609.29	1.86	1	0	1	NA	NA	0
9T	NA	NA	608.49	1.83	1	0	1	NA	NA	0
70M	1	2	607.86	1.88	0	1	1	NA	NA	0
114D	0	4	588.97	1.84	1	NA	1	NA	NA	0
130M	0	2	573.57	1.87	0	0	0	0	NA	0
159M	0	2	557.07	1.9	0	0	0	0	NA	0
346M	1	3	552.6	1.88	0	0	0	0	NA	0
78M	0	10	523.41	1.9	1	0	1	NA	NA	0
109M	0	3	521.03	1.89	0	0	0	0	NA	0
17T	NA	NA	517.63	1.85	1	1	1	1	NA	0
217M	0	12	501.98	1.88	0	1	1	NA	NA	0
116M	0	2	498.68	1.88	0	0	0	0	NA	0
113D	0	4	493.9	1.86	1	1	1	1	NA	0
208M	0	3	489.59	1.91	0	0	0	0	NA	0
249M	1	7	468.6	1.93	1	0	1	NA	NA	0
49Z	1	2	465.11	1.87	1	1	1	1	NA	0
292M	0	2	458.56	1.91	0	0	0	0	NA	0
19T	NA	NA	456.71	1.86	1	0	1	NA	NA	0
28M	1	3	455.03	1.88	0	1	1	NA	NA	0
294M	0	2.5	446.52	1.9	0	0	0	0	NA	0
149M	1	2	443.46	1.91	0	0	0	0	NA	0
151M	1	6	441.77	1.91	0	0	0	0	0	0
212M	1	2	439.61	1.91	0	0	0	0	NA	0
13T	NA	NA	437.56	1.88	1	0	1	NA	NA	0
29Z	1	2	435.8	1.88	1	1	1	1	NA	0
73D	NA	4	435.73	1.86	1	1	1	1	NA	0
115D	NA	4	433.81	1.87	1	1	1	1	NA	0
289M	1	2	433.34	1.9	0	0	0	0	NA	0
199M	1	2	429.59	1.87	1	0	1	NA	NA	0
100D	NA	4	423.74	1.85	1	1	1	1	NA	0
210M	1	10	423.2	1.9	1	0	1	NA	NA	0
46Z	1	2	414.78	1.89	1	1	1	1	NA	0
285M	0	2	413.36	1.88	0	0	0	0	NA	0
324M	0	5	412.99	1.92	0	1	1	NA	NA	0
89D	NA	4	407.72	1.85	1	1	1	1	NA	0
53A	1	3	404.89	1.89	0	1	1	NA	NA	0
182M	1	2	402.25	1.92	1	0	1	NA	NA	0
236M	1	2	400.18	1.91	0	0	0	0	NA	0
70D	NA	4	399.53	1.85	1	0	1	NA	NA	0
43Z	1	2	392.92	1.86	1	1	1	1	NA	0
99D	NA	4	390.31	1.85	1	1	1	1	NA	0
352M	1	3	384.71	1.91	0	0	0	0	NA	0
367M	1	4	383.12	1.92	0	0	0	0	NA	0
293M	0	2	377.27	1.9	0	0	0	0	NA	0
261M	1	2	373.13	1.93	1	0	1	NA	NA	0
27Z	1	2	372.41	1.86	1	1	1	1	NA	0
340M	0	2	371.37	1.92	0	1	1	NA	NA	0
90D	NA	4	367.18	1.86	1	1	1	1	NA	0
98D	NA	4	363.17	1.86	0	0	0	0	NA	0
279M	1	12	355.71	1.94	0	1	1	NA	NA	0
389M	1	15	355.32	1.93	0	0	0	0	0	0
63M	1	2	355.26	1.89	0	0	0	0	NA	0
401M	0	2	355.04	1.93	0	0	0	0	NA	0
74M	1	2	353.67	1.89	0	1	1	NA	NA	0
44Z	1	2	352.92	1.92	1	1	1	1	NA	0
215M	1	10	348.43	1.88	0	0	0	0	0	0
413M	0	3	345.91	1.87	0	0	0	0	NA	0
79D	NA	4	344.95	1.85	1	1	1	1	NA	0
200M	0	2	339.97	1.86	0	0	0	0	NA	0
23M	1	4	336.94	1.87	1	1	1	1	NA	0
318M	0	2	336.6	1.89	0	1	1	NA	NA	0
46D	NA	6	335.39	1.83	1	1	1	1	1	0
47Z	0	2	332.17	1.81	1	1	1	1	NA	0
213M	0	2	327.5	1.9	0	0	0	0	NA	0
76M	1	2	326.97	1.89	0	0	0	0	NA	0
325M	1	2	323.17	1.93	0	0	0	0	NA	0
302M	0	7	322.44	1.91	0	0	0	0	0	0
329M	0	2.5	321.09	1.91	0	0	0	0	NA	0
94M	0	3	319.96	1.91	0	0	0	0	NA	0
342M	0	2	319.63	1.9	0	0	0	0	NA	0
97D	NA	6	316.63	1.76	1	0	1	NA	NA	0
11A	1	2.5	315.75	1.85	1	1	1	1	NA	0
265M	1	4	313.98	1.86	0	0	0	0	NA	0
197M	1	2	312.7	1.92	1	0	1	NA	NA	0
32HV	0	6	309.44	1.85	1	0	1	NA	NA	0
368M	0	5	305.93	1.9	0	0	0	0	0	0
351M	0	2	305.84	1.91	0	0	0	0	NA	0
353M	1	3	305.41	1.92	0	0	0	0	NA	0
377M	1	4	303.82	1.92	1	1	1	1	NA	0
301M	0	8	303.79	1.9	0	0	0	0	0	0
104M	1	4	302.85	1.9	0	0	0	0	NA	0
106M	0	3	300.68	1.9	0	1	1	NA	NA	0
24A	1	2	300.15	1.87	1	1	1	1	NA	0
95M	0	2	299.02	1.9	1	0	1	NA	NA	0
22T	NA	NA	298.65	1.88	1	1	1	1	NA	0
412M	1	3	296.34	1.9	1	1	1	1	NA	0
26HV	0	2	295.81	1.86	0	0	0	0	NA	0
275M	1	3	294.22	1.93	1	1	1	1	NA	0
49D	NA	4	293.48	1.85	1	0	1	NA	NA	0
14M	1	2	287.22	1.88	0	0	0	0	NA	0
79M	0	6	286.52	1.88	0	1	1	NA	NA	0
03M	1	2	284.53	1.85	0	0	0	0	NA	0
254M	0	3	284.04	1.92	1	1	1	1	NA	0
196M	1	5	283.99	1.9	0	1	1	NA	NA	0
288M	0	4	282.03	1.87	0	0	0	0	NA	0
383M	0	4	281.03	1.91	1	1	1	1	NA	0
350M	1	11	280.67	1.91	0	0	0	0	0	0
110M	1	5	276.62	1.88	0	0	0	0	0	0
246M	0	2	276.13	1.92	1	0	1	NA	NA	0
35A	0	2	275.87	1.85	1	1	1	1	NA	0
390M	0	4	274.08	1.93	0	0	0	0	NA	0
372M	1	14	273.4	1.91	0	1	1	NA	NA	0
369M	1	2	272.35	1.92	0	0	0	0	NA	0
304M	0	8	271.58	1.92	1	0	1	NA	NA	0
25A	1	3.5	271.27	1.9	0	0	0	0	NA	0
120M	0	5	269.87	1.91	0	0	0	0	0	0
123M	1	2	268.48	1.91	0	0	0	0	NA	0
186M	1	2	267.6	1.91	0	0	0	0	NA	0
84M	0	4	267.33	1.9	0	0	0	0	NA	0
227M	0	2	266.1	1.89	0	0	0	0	NA	0
179M	1	5	265.47	1.89	0	0	0	0	0	0
305M	0	10	263.25	1.92	0	0	0	0	0	0
4T	NA	NA	261.53	1.89	1	NA	1	NA	NA	0
34Z	0	2	260.63	1.87	1	0	1	NA	NA	0
373M	0	2	258.47	1.92	0	0	0	0	NA	0
248M	0	4	253.9	1.93	1	0	1	NA	NA	0
173M	1	3	252.77	1.9	0	0	0	0	NA	0
96D	NA	4	252.71	1.85	1	1	1	1	NA	0
394M	0	2	250.96	1.91	0	0	0	0	NA	0
228M	1	4	250.22	1.89	1	1	1	1	NA	0
343M	0	5	249.61	1.93	0	0	0	0	0	0
18A	1	3	248.03	1.86	0	0	0	0	NA	0
63A	1	2.5	247.87	1.86	0	1	1	NA	NA	0
10HV	1	4.5	246.18	1.86	0	0	0	0	NA	0
4HV	1	2	242.55	1.86	1	0	1	NA	NA	0
40Z	0	2	241.34	1.89	1	1	1	1	NA	0
403M	0	2	240.37	1.92	0	0	0	0	NA	0
422M	1	6	240.23	1.92	0	0	0	0	0	0
190M	1	2	237.06	1.89	0	1	1	NA	NA	0
298M	0	2	236.94	1.91	0	0	0	0	NA	0
41M	1	4	236.44	1.86	0	1	1	NA	NA	0
64M	0	4	235.76	1.89	1	0	1	NA	NA	0
391M	0	5	234.86	1.92	0	1	1	NA	NA	0
328M	0	6	232.88	1.91	0	0	0	0	0	0
83A	0	3	231.85	1.88	0	0	0	0	NA	0
37Z	0	2	228.91	1.89	1	1	1	1	NA	0
345M	0	5	228.75	1.89	0	0	0	0	0	0
80D	NA	6	224.56	1.84	1	0	1	NA	NA	0
241M	1	9	224.52	1.92	0	1	1	NA	NA	0
103M	0	6	223.85	1.9	0	1	1	NA	NA	0
129M	0	4	223.73	1.9	0	0	0	0	NA	0
370M	1	2	223.24	1.92	0	0	0	0	NA	0
183M	0	4	222.64	1.89	0	0	0	0	NA	0
36Z	0	2	221.66	1.85	1	1	1	1	NA	0
406M	0	2	219.88	1.93	0	0	0	0	NA	0
308M	0	2	219.74	1.93	0	0	0	0	NA	0
366M	1	5	219.27	1.83	0	1	1	NA	NA	0
96M	0	5	217.96	1.89	0	1	1	NA	NA	0
175M	1	3	214.77	1.88	0	0	0	0	NA	0
26A	0	3.5	213.32	1.89	0	0	0	0	NA	0
291M	1	2	213.2	1.94	0	0	0	0	NA	0
40A	0	2.5	212.91	1.88	0	1	1	NA	NA	0
34M	1	4	210.75	1.87	0	0	0	0	NA	0
189M	0	3	210.5	1.9	0	0	0	0	NA	0
207M	0	4	210.08	1.87	1	0	1	NA	NA	0
299M	0	2	209.12	1.89	0	0	0	0	NA	0
259M	1	3	208.3	1.95	1	0	1	NA	NA	0
106D	0	4	208.06	1.87	1	1	1	1	NA	0
16T	NA	NA	207.37	1.88	1	0	1	NA	NA	0
374M	1	3	204.86	1.93	0	0	0	0	NA	0
417M	1	2	204.63	1.93	0	0	0	0	NA	0
336M	0	5	203.63	1.92	0	1	1	NA	NA	0
326M	1	4	201.06	1.92	0	0	0	0	NA	0
49A	1	3	200.81	1.86	1	1	1	1	NA	0
306M	1	3	200.65	1.92	0	0	0	0	NA	0
349M	1	13	200.36	1.91	0	1	1	NA	NA	0
195M	1	2	197.02	1.88	0	1	1	NA	NA	0
5HV	0	4	196.94	1.84	1	1	1	1	NA	0
243M	1	8	194.26	1.92	0	0	0	0	0	0
348M	1	3	193.94	1.9	0	0	0	0	NA	0
360M	1	3	193.45	1.92	1	0	1	NA	NA	0
48M	0	6	192.15	1.87	0	1	1	NA	NA	0
205M	1	2	191.72	1.9	1	1	1	1	NA	0
409M	1	4	190.16	1.84	0	0	0	0	NA	0
144M	1	4	187.28	1.91	1	0	1	NA	NA	0
62M	1	3	187.13	1.91	0	0	0	0	NA	0
334M	0	3	187.08	1.99	0	0	0	0	NA	0
191M	0	3	186.97	1.87	0	0	0	0	NA	0
6Z	0	2	185.92	1.87	0	1	1	NA	NA	0
229M	0	4	185.02	1.88	1	1	1	1	NA	0
51D	NA	4	184.81	1.86	1	0	1	NA	NA	0
354M	0	10	184.44	1.93	0	1	1	NA	NA	0
163M	1	5	184.22	1.9	0	0	0	0	0	0
171M	1	7	183.89	1.88	0	0	0	0	0	0
30HV	NA	2	183.09	1.85	1	1	1	1	NA	0
67D	NA	4	182.86	1.83	1	0	1	NA	NA	0
258M	1	5	182.41	1.92	1	0	1	NA	NA	0
23HV	0	2	178.71	1.85	1	1	1	1	NA	0
327M	0	9	178.36	1.9	1	0	1	NA	NA	0
395M	1	4	177.85	1.92	0	0	0	0	NA	0
25HV	1	2	175.75	1.86	0	0	0	0	NA	0
19HV	1	10	175.42	1.88	1	0	1	NA	NA	0
33HV	1	3	174.46	1.83	1	0	1	NA	NA	0
23Z	0	2	174.32	1.81	1	0	1	NA	NA	0
31A	1	3.5	172.42	1.91	0	0	0	0	NA	0
36A	1	2	169.53	1.89	0	1	1	NA	NA	0
32A	1	2	169.42	1.88	1	0	1	NA	NA	0
45A	0	3.5	167.6	1.89	1	0	1	NA	NA	0
33Z	0	2	166.28	1.84	1	1	1	1	NA	0
11HV	0	5.5	165.54	1.86	1	0	1	NA	NA	0
2Z	0	2	165.24	1.88	1	1	1	1	NA	0
381M	0	5	164.05	1.9	1	0	1	NA	NA	0
26Z	1	2	164	1.87	1	1	1	1	NA	0
39Z	1	2	163.75	1.85	1	1	1	1	NA	0
174M	1	2	163.35	1.89	0	0	0	0	NA	0
224M	0	2	163.03	1.92	1	1	1	1	NA	0
407M	1	3	162.92	1.89	0	0	0	0	NA	0
21A	0	3	162.27	1.86	1	1	1	1	NA	0
362M	0	3	161.54	1.93	0	0	0	0	NA	0
220M	1	3	159.94	1.89	1	0	1	NA	NA	0
47M	0	3	159.67	1.89	0	0	0	0	NA	0
177M	0	2	158.52	1.87	1	0	1	NA	NA	0
331M	1	8	158.17	1.9	0	0	0	0	0	0
309M	0	11	157.42	1.93	0	1	1	NA	NA	0
27HV	0	2	156.87	1.86	1	1	1	1	NA	0
335M	0	5	156.46	1.94	0	0	0	0	0	0
30Z	0	2	154.97	1.79	1	1	1	1	NA	0
257M	0	5	154.74	1.92	1	0	1	NA	NA	0
65A	1	3	154.01	1.89	1	0	1	NA	NA	0
385M	0	4	153.87	1.91	0	0	0	0	NA	0
71M	0	2	152.81	1.86	1	0	1	NA	NA	0
297M	1	2	152.66	1.95	1	1	1	1	NA	0
42Z	1	2	152.58	1.87	1	0	1	NA	NA	0
32Z	0	2	152.46	1.89	1	0	1	NA	NA	0
408M	0	5	152.33	1.92	0	0	0	0	0	0
330M	0	6	152.2	1.9	0	1	1	NA	NA	0
393M	1	4	152.15	1.91	0	0	0	0	NA	0
48Z	1	2	149.73	1.88	1	1	1	1	NA	0
194M	1	2	149.42	1.88	0	0	0	0	NA	0
80M	1	2	148.04	1.85	1	1	1	1	NA	0
62A	0	2.5	147.71	1.88	0	0	0	0	NA	0
400M	0	2.5	147.41	1.92	1	0	1	NA	NA	0
38Z	1	2	147.24	1.93	1	0	1	NA	NA	0
36M	1	2	146.95	1.86	0	0	0	0	NA	0
161M	1	4	146.43	1.89	0	1	1	NA	NA	0
28HV	1	7	146.36	1.87	1	0	1	NA	NA	0
82M	0	4	145.34	1.91	1	0	1	NA	NA	0
245M	1	2	145.3	1.93	0	0	0	0	NA	0
92M	0	4	144.78	1.92	1	0	1	NA	NA	0
38HV	1	2	144.13	1.86	1	1	1	1	NA	0
310M	0	9	142.93	1.91	0	0	0	0	0	0
230M	1	4	139.62	1.85	1	1	1	1	NA	0
107A	1	2	138.28	1.82	1	1	1	1	NA	0
398M	1	4	137.94	1.85	1	1	1	1	NA	0
184M	0	5	137.44	1.9	0	1	1	NA	NA	0
75A	0	2	136.96	1.81	1	1	1	1	NA	0
60A	1	3	135.75	1.88	1	1	1	1	NA	0
27003HV	1	5	135.23	1.84	1	1	1	1	1	0
103D	NA	4	133.08	1.87	1	1	1	1	NA	0
18HV	1	3	132.12	1.82	1	0	1	NA	NA	0
12T	NA	NA	130.97	1.89	1	1	1	1	NA	0
178M	0	2	130.49	1.92	1	1	1	1	NA	0
396M	1	7	129.19	1.95	0	0	0	0	0	0
404M	1	2	127.55	1.91	1	1	1	1	NA	0
49M	0	4	124.92	1.87	0	0	0	0	NA	0
214M	1	11	124.77	1.88	1	0	1	NA	NA	0
222M	0	15	123.92	1.92	0	0	0	0	0	0
154M	0	2	123.68	1.9	0	0	0	0	NA	0
118D	NA	4	122.19	1.83	1	1	1	1	NA	0
4A	1	4	121.81	1.86	0	0	0	0	NA	0
22HV	1	10	120.26	1.85	1	0	1	NA	NA	0
40HV	1	7	118.67	1.87	1	0	1	NA	NA	0
262M	0	8	118.13	1.92	1	0	1	NA	NA	0
24HV	0	11	118	1.88	1	0	1	NA	NA	0
170M	1	2	114.55	1.89	0	0	0	0	NA	0
418M	1	4	114.06	1.84	0	0	0	0	NA	0
411M	0	3	113.22	1.91	0	0	0	0	NA	0
251M	1	3	113.07	1.97	1	0	1	NA	NA	0
341M	1	3	113.01	1.91	0	1	1	NA	NA	0
9Z	1	2	111.7	1.86	0	0	0	0	NA	0
51A	0	3.5	109.92	1.94	0	0	0	0	NA	0
143M	0	7	109.4	1.87	1	0	1	NA	NA	0
209M	0	5	108.45	1.84	1	1	1	1	1	0
19Z	1	2	107.3	1.89	1	1	1	1	NA	0
1HV	0	2	107.18	1.85	1	1	1	1	NA	0
7T	NA	NA	106.66	1.88	1	1	1	1	NA	0
281M	0	4	106.27	1.95	0	0	0	0	NA	0
61M	0	4	105.76	1.9	0	0	0	0	NA	0
12HV	NA	NA	103.29	1.7	1	0	1	NA	NA	0
317M	0	2	102.87	1.94	0	0	0	0	NA	0
111D	NA	4	102.7	1.79	1	1	1	1	NA	0
11Z	0	2	102.1	1.8	1	1	1	1	NA	0
124D	1	4	99.16	1.86	1	NA	1	NA	NA	0
83M	0	5	98.82	1.89	0	0	0	0	0	0
158M	1	3	98.75	1.91	0	0	0	0	NA	0
156M	0	4	98.33	1.91	0	0	0	0	NA	0
93M	1	3	97.35	1.89	1	1	1	1	NA	0
172M	0	2	97.31	1.91	0	0	0	0	NA	0
94D	NA	4	96.66	1.76	1	1	1	1	NA	0
260M	0	2	96.55	1.89	1	1	1	1	NA	0
21Z	0	2	96.49	1.81	1	1	1	1	NA	0
14HV	1	2.5	96.47	1.84	0	0	0	0	NA	0
115M	0	4	96.3	1.89	0	0	0	0	NA	0
148M	1	2	96.11	1.86	1	1	1	1	NA	0
192M	1	2	95.79	1.83	0	0	0	0	NA	0
66A	0	3.5	93.54	1.92	1	0	1	NA	NA	0
10T	NA	NA	92.59	1.85	1	1	1	1	NA	0
107M	0	2	92.11	1.93	1	1	1	1	NA	0
152M	0	5	91.09	1.94	0	0	0	0	0	0
203M	1	2	89.41	1.84	1	0	1	NA	NA	0
14Z	1	2	88.65	1.81	1	1	1	1	NA	0
221M	1	2	87.19	1.89	1	1	1	1	NA	0
274M	1	6	86.39	1.72	1	0	1	NA	NA	0
6HV	0	3.5	84.12	1.79	1	1	1	1	NA	0
45Z	1	2	83.91	2	1	0	1	NA	NA	0
15HV	1	14	75.57	1.82	1	0	1	NA	NA	0
8A	0	3.5	74.54	1.87	1	0	1	NA	NA	0
70A	1	3	74.14	1.96	1	0	1	NA	NA	0
17HV	0	4	72.46	1.82	1	1	1	1	NA	0
240M	0	7	71.86	1.92	0	0	0	0	0	0
142M	1	4	71.55	1.88	1	0	1	NA	NA	0
185M	1	2.5	70.24	1.91	0	0	0	0	NA	0
4Z	0	2	70.13	1.85	1	1	1	1	NA	0
21HV	0	9	68.41	1.82	1	0	1	NA	NA	0
2HV	0	9	68.01	1.39	1	0	1	NA	NA	0
27016HV	0	2	63.92	1.83	1	0	1	NA	NA	0
280M	0	3	61.68	1.96	0	0	0	0	NA	0
86M	0	2	61.33	1.88	0	1	1	NA	NA	0
42A	1	2	59.73	1.76	1	0	1	NA	NA	0
3Z	0	2	59.26	1.78	1	1	1	1	NA	0
34HV	0	4	59.02	1.83	1	1	1	1	NA	0
87A	1	2	58.77	1.86	1	1	1	1	NA	0
37HV	1	4	58.04	1.82	1	1	1	1	NA	0
76A	0	2	57.75	1.79	0	0	0	0	NA	0
9HV	1	4.5	57.35	1.75	1	1	1	1	NA	0
29HV	1	2.5	56.91	1.79	1	1	1	1	NA	0
53D	NA	4	56.07	1.83	1	0	1	NA	NA	0
16HV	1	3	55.91	1.81	1	1	1	1	NA	0
272M	1	10	54.68	1.84	1	0	1	NA	NA	0
282M	0	3	54.47	1.82	0	0	0	0	NA	0
24Z	0	2	54.45	1.85	1	0	1	NA	NA	0
10Z	0	2	53.12	1.82	1	1	1	1	NA	0
312M	1	5	51.92	1.96	0	0	0	0	0	0
303M	0	6	51.5	1.97	0	0	0	0	0	0
37A	1	2	51.1	1.84	0	0	0	0	NA	0
16Z	1	2	49.02	1.67	1	1	1	1	NA	0
56A	0	3.5	46.43	1.84	1	1	1	1	NA	0
98M	0	2	46.32	1.94	0	0	0	0	NA	0
54A	1	3	44.13	1.9	0	0	0	0	NA	0
85D	NA	4	43.83	1.78	1	0	1	NA	NA	0
35Z	0	2	43.6	1.7	0	0	0	0	NA	0
7Z	1	2	42.68	1.87	1	1	1	1	NA	0
20Z	0	2	42.5	1.85	1	1	1	1	NA	0
01M	1	8	41.94	1.64	0	0	0	0	0	0
264M	1	8	40.28	2.01	0	1	1	NA	NA	0
12Z	1	2	40.01	1.59	1	0	1	NA	NA	0
76D	NA	6	39.61	1.69	1	0	1	NA	NA	0
1Z	1	2	39.6	1.79	1	1	1	1	NA	0
107D	1	4	34.48	1.87	1	1	1	1	NA	0
6T	NA	NA	33.68	1.86	1	1	1	1	NA	0
3HV	0	6	29.81	1.51	1	1	1	1	1	0
5Z	0	2	27.95	1.68	1	0	1	NA	NA	0
81M	0	8	27.74	1.71	0	0	0	0	0	0
5T	NA	NA	27.72	1.96	0	NA	0	NA	NA	0
15T	NA	NA	26.36	1.79	1	1	1	1	NA	0
116D	NA	4	24.4	1.57	1	NA	1	NA	NA	0
15Z	0	2	24.19	1.68	1	0	1	NA	NA	0
9MARYTURQU/23139	0	3	23.16	1.26	1	0	1	NA	NA	0
02M	0	2	22.99	1.69	1	0	1	NA	NA	0
18Z	1	2	21.43	1.72	1	1	1	1	NA	0
8Z	1	2	20.87	1.65	1	0	1	NA	NA	0
13Z	0	2	19.94	1.54	1	1	1	1	NA	0
25Z	0	2	19.31	1.85	1	1	1	1	NA	0
7HV	0	2	17.64	1.54	0	0	0	0	NA	0
28Z	1	2	15.49	1.73	0	0	0	0	NA	0
421M	0	2	14.6	2.07	0	0	0	0	NA	0
100M	1	5	14.42	1.78	1	0	1	NA	NA	0
20M	0	3	13.04	1.68	0	0	0	0	NA	0
270M	0	13	12.16	2.56	1	0	1	NA	NA	0
31HV	1	2	11.99	1.52	1	1	1	1	NA	0
122D	1	4	11.28	1.83	1	1	1	1	NA	0
14T	NA	NA	10.35	2.04	1	1	1	1	NA	0
41Z	1	2	9.1	1.04	0	0	0	0	NA	0
42HV	1	14	9	1.43	1	0	1	NA	NA	0
17Z	1	2	7.64	1.42	1	1	1	1	NA	0
0T	NA	NA	6.65	2.03	0	0	0	0	NA	0
